# Supplementary material for: An Examination of Recording Accuracy and Precision From Eye Tracking Data From Toddlerhood to Adulthood
Source: Front Psychol. 2018 May 23;9:803. doi: 10.3389/fpsyg.2018.00803 (PMC5974590; doi:10.3389/fpsyg.2018.00803)
Supplement: Supplementary file 1 [file Data_Sheet_1.CSV]

ParticipantName	RecordingDate	FixationFilter	MediaName	RecordingTimestamp	FixationIndex	GazeEventType	GazeEventDuration	GazePointX (ADCSpx)	GazePointY (ADCSpx)	DistanceLeft	DistanceRight	ValidityLeft	ValidityRight
Participant	1/29/15	I-VT filter		95		Unclassified	8	957	435	636.4	636.4	0	0
Participant	1/29/15	I-VT filter		98		Unclassified	8	957	426	636.38	636.38	0	0
Participant	1/29/15	I-VT filter		102		Unclassified	8	959	436	636.39	636.39	0	0
Participant	1/29/15	I-VT filter		105	1	Fixation	360	960	435	636.38	636.38	0	0
Participant	1/29/15	I-VT filter		108	1	Fixation	360	959	435	636.38	636.38	0	0
Participant	1/29/15	I-VT filter		112	1	Fixation	360	956	445	636.39	636.39	0	0
Participant	1/29/15	I-VT filter		115	1	Fixation	360	957	438	636.39	636.39	0	0
Participant	1/29/15	I-VT filter		118	1	Fixation	360	963	428	636.4	636.4	0	0
Participant	1/29/15	I-VT filter		122	1	Fixation	360	961	437	636.41	636.41	0	0
Participant	1/29/15	I-VT filter		125	1	Fixation	360	963	423	636.37	636.37	0	0
Participant	1/29/15	I-VT filter		128	1	Fixation	360	958	439	636.37	636.37	0	0
Participant	1/29/15	I-VT filter		132	1	Fixation	360	959	432	636.36	636.36	0	0
Participant	1/29/15	I-VT filter		135	1	Fixation	360	964	426	636.4	636.4	0	0
Participant	1/29/15	I-VT filter		138	1	Fixation	360	960	437	636.39	636.39	0	0
Participant	1/29/15	I-VT filter		142	1	Fixation	360	954	440	636.38	636.38	0	0
Participant	1/29/15	I-VT filter		145	1	Fixation	360	964	425	636.34	636.34	0	0
Participant	1/29/15	I-VT filter		148	1	Fixation	360	960	428	636.35	636.35	0	0
Participant	1/29/15	I-VT filter		152	1	Fixation	360	963	430	636.38	636.38	0	0
Participant	1/29/15	I-VT filter		155	1	Fixation	360	960	433	636.37	636.37	0	0
Participant	1/29/15	I-VT filter		158	1	Fixation	360	960	428	636.38	636.38	0	0
Participant	1/29/15	I-VT filter		162	1	Fixation	360	959	434	636.39	636.39	0	0
Participant	1/29/15	I-VT filter		165	1	Fixation	360	958	436	636.34	636.34	0	0
Participant	1/29/15	I-VT filter		168	1	Fixation	360	962	430	636.36	636.36	0	0
Participant	1/29/15	I-VT filter		172	1	Fixation	360	961	428	636.36	636.36	0	0
Participant	1/29/15	I-VT filter		175	1	Fixation	360	959	435	636.34	636.34	0	0
Participant	1/29/15	I-VT filter		178	1	Fixation	360	958	434	636.38	636.38	0	0
Participant	1/29/15	I-VT filter		182	1	Fixation	360	964	430	636.36	636.36	0	0
Participant	1/29/15	I-VT filter		185	1	Fixation	360	964	424	636.35	636.35	0	0
Participant	1/29/15	I-VT filter		188	1	Fixation	360	959	432	636.38	636.38	0	0
Participant	1/29/15	I-VT filter		192	1	Fixation	360	963	427	636.38	636.38	0	0
Participant	1/29/15	I-VT filter		195	1	Fixation	360	958	436	636.42	636.42	0	0
Participant	1/29/15	I-VT filter		198	1	Fixation	360	958	434	636.4	636.4	0	0
Participant	1/29/15	I-VT filter		202	1	Fixation	360	961	429	636.41	636.41	0	0
Participant	1/29/15	I-VT filter		205	1	Fixation	360	960	431	636.4	636.4	0	0
Participant	1/29/15	I-VT filter		208	1	Fixation	360	960	432	636.44	636.44	0	0
Participant	1/29/15	I-VT filter		212	1	Fixation	360	965	431	636.43	636.43	0	0
Participant	1/29/15	I-VT filter		215	1	Fixation	360	964	428	636.42	636.42	0	0
Participant	1/29/15	I-VT filter		218	1	Fixation	360	961	432	636.44	636.44	0	0
Participant	1/29/15	I-VT filter		222	1	Fixation	360	959	438	636.41	636.41	0	0
Participant	1/29/15	I-VT filter		225	1	Fixation	360	965	420	636.42	636.42	0	0
Participant	1/29/15	I-VT filter		228	1	Fixation	360	959	433	636.43	636.43	0	0
Participant	1/29/15	I-VT filter		232	1	Fixation	360	960	430	636.41	636.41	0	0
Participant	1/29/15	I-VT filter		235	1	Fixation	360	959	428	636.43	636.43	0	0
Participant	1/29/15	I-VT filter		238	1	Fixation	360	963	428	636.43	636.43	0	0
Participant	1/29/15	I-VT filter		242	1	Fixation	360	955	432	636.42	636.42	0	0
Participant	1/29/15	I-VT filter		245	1	Fixation	360	963	428	636.43	636.43	0	0
Participant	1/29/15	I-VT filter		248	1	Fixation	360	958	432	636.43	636.43	0	0
Participant	1/29/15	I-VT filter		252	1	Fixation	360	965	429	636.4	636.4	0	0
Participant	1/29/15	I-VT filter		255	1	Fixation	360	964	441	636.36	636.36	0	0
Participant	1/29/15	I-VT filter		258	1	Fixation	360	970	434	636.31	636.31	0	0
Participant	1/29/15	I-VT filter		262	1	Fixation	360	967	437	636.32	636.32	0	0
Participant	1/29/15	I-VT filter		265	1	Fixation	360	970	428	636.31	636.31	0	0
Participant	1/29/15	I-VT filter		268	1	Fixation	360	969	434	636.28	636.28	0	0
Participant	1/29/15	I-VT filter		272	1	Fixation	360	969	434	636.29	636.29	0	0
Participant	1/29/15	I-VT filter		275	1	Fixation	360	969	427	636.31	636.31	0	0
Participant	1/29/15	I-VT filter		278	1	Fixation	360	970	428	636.3	636.3	0	0
Participant	1/29/15	I-VT filter		282	1	Fixation	360	972	432	636.33	636.33	0	0
Participant	1/29/15	I-VT filter		285	1	Fixation	360	974	428	636.33	636.33	0	0
Participant	1/29/15	I-VT filter		288	1	Fixation	360	973	428	636.37	636.37	0	0
Participant	1/29/15	I-VT filter		292	1	Fixation	360	969	429	636.36	636.36	0	0
Participant	1/29/15	I-VT filter		295	1	Fixation	360	971	428	636.35	636.35	0	0
Participant	1/29/15	I-VT filter		298	1	Fixation	360	973	431	636.35	636.35	0	0
Participant	1/29/15	I-VT filter		302	1	Fixation	360	974	420	636.37	636.37	0	0
Participant	1/29/15	I-VT filter		305	1	Fixation	360	973	429	636.36	636.36	0	0
Participant	1/29/15	I-VT filter		308	1	Fixation	360	970	432	636.37	636.37	0	0
Participant	1/29/15	I-VT filter		312	1	Fixation	360	967	433	636.39	636.39	0	0
Participant	1/29/15	I-VT filter		315	1	Fixation	360	969	433	636.4	636.4	0	0
Participant	1/29/15	I-VT filter		318	1	Fixation	360	969	432	636.39	636.39	0	0
Participant	1/29/15	I-VT filter		322	1	Fixation	360	969	433	636.4	636.4	0	0
Participant	1/29/15	I-VT filter		325	1	Fixation	360	968	441	636.38	636.38	0	0
Participant	1/29/15	I-VT filter		328	1	Fixation	360	968	432	636.42	636.42	0	0
Participant	1/29/15	I-VT filter		332	1	Fixation	360	967	440	636.4	636.4	0	0
Participant	1/29/15	I-VT filter		335	1	Fixation	360	968	434	636.44	636.44	0	0
Participant	1/29/15	I-VT filter		338	1	Fixation	360	966	434	636.41	636.41	0	0
Participant	1/29/15	I-VT filter		342	1	Fixation	360	971	421	636.42	636.42	0	0
Participant	1/29/15	I-VT filter		345	1	Fixation	360	971	432	636.46	636.46	0	0
Participant	1/29/15	I-VT filter		348	1	Fixation	360	970	431	636.43	636.43	0	0
Participant	1/29/15	I-VT filter		352	1	Fixation	360	969	428	636.42	636.42	0	0
Participant	1/29/15	I-VT filter		355	1	Fixation	360	968	430	636.38	636.38	0	0
Participant	1/29/15	I-VT filter		358	1	Fixation	360	971	426	636.43	636.43	0	0
Participant	1/29/15	I-VT filter		362	1	Fixation	360	970	431	636.42	636.42	0	0
Participant	1/29/15	I-VT filter		365	1	Fixation	360	971	428	636.42	636.42	0	0
Participant	1/29/15	I-VT filter		368	1	Fixation	360	970	429	636.38	636.38	0	0
Participant	1/29/15	I-VT filter		372	1	Fixation	360	968	432	636.38	636.38	0	0
Participant	1/29/15	I-VT filter		375	1	Fixation	360	970	432	636.37	636.37	0	0
Participant	1/29/15	I-VT filter		378	1	Fixation	360	970	423	636.39	636.39	0	0
Participant	1/29/15	I-VT filter		382	1	Fixation	360	970	432	636.37	636.37	0	0
Participant	1/29/15	I-VT filter		385	1	Fixation	360	968	429	636.36	636.36	0	0
Participant	1/29/15	I-VT filter		388	1	Fixation	360	968	430	636.37	636.37	0	0
Participant	1/29/15	I-VT filter		392	1	Fixation	360	968	432	636.33	636.33	0	0
Participant	1/29/15	I-VT filter		395	1	Fixation	360	969	436	636.34	636.34	0	0
Participant	1/29/15	I-VT filter		398	1	Fixation	360	967	431	636.35	636.35	0	0
Participant	1/29/15	I-VT filter		402	1	Fixation	360	969	429	636.35	636.35	0	0
Participant	1/29/15	I-VT filter		405	1	Fixation	360	965	434	636.31	636.31	0	0
Participant	1/29/15	I-VT filter		408	1	Fixation	360	971	430	636.35	636.35	0	0
Participant	1/29/15	I-VT filter		412	1	Fixation	360	967	432	636.31	636.31	0	0
Participant	1/29/15	I-VT filter		415	1	Fixation	360	971	436	636.29	636.29	0	0
Participant	1/29/15	I-VT filter		418	1	Fixation	360	967	432	636.32	636.32	0	0
Participant	1/29/15	I-VT filter		422	1	Fixation	360	967	441	636.35	636.35	0	0
Participant	1/29/15	I-VT filter		425	1	Fixation	360	966	430	636.35	636.35	0	0
Participant	1/29/15	I-VT filter		428	1	Fixation	360	964	436	636.33	636.33	0	0
Participant	1/29/15	I-VT filter		432	1	Fixation	360	969	433	636.36	636.36	0	0
Participant	1/29/15	I-VT filter		435	1	Fixation	360	966	438	636.38	636.38	0	0
Participant	1/29/15	I-VT filter		438	1	Fixation	360	968	435	636.39	636.39	0	0
Participant	1/29/15	I-VT filter		442	1	Fixation	360	966	436	636.43	636.43	0	0
Participant	1/29/15	I-VT filter		445	1	Fixation	360	969	435	636.47	636.47	0	0
Participant	1/29/15	I-VT filter		448	1	Fixation	360	968	430	636.53	636.53	0	0
Participant	1/29/15	I-VT filter		452	1	Fixation	360	973	425	636.58	636.58	0	0
Participant	1/29/15	I-VT filter		455	1	Fixation	360	969	438	636.6	636.6	0	0
Participant	1/29/15	I-VT filter		458	1	Fixation	360	970	432	636.63	636.63	0	0
Participant	1/29/15	I-VT filter		462	1	Fixation	360	967	436	636.71	636.71	0	0
Participant	1/29/15	I-VT filter		465		Saccade	17	965	445	636.75	636.75	0	0
Participant	1/29/15	I-VT filter		468		Saccade	17	969	423	636.77	636.77	0	0
Participant	1/29/15	I-VT filter		472		Saccade	17	972	429	636.81	636.81	0	0
Participant	1/29/15	I-VT filter		475		Saccade	17	967	485	636.87	636.87	0	0
Participant	1/29/15	I-VT filter		478		Saccade	17	955	596	636.96	636.96	0	0
Participant	1/29/15	I-VT filter		482		Unclassified	10	949	689	618.55	618.55	0	0
Participant	1/29/15	I-VT filter		485		Unclassified	10	972	649		0	4	0
Participant	1/29/15	I-VT filter		488		Unclassified	10	941	759		0	4	0
Participant	1/29/15	I-VT filter		492		Unclassified	77					4	4
Participant	1/29/15	I-VT filter		495		Unclassified	77					4	4
Participant	1/29/15	I-VT filter		498		Unclassified	77					4	4
Participant	1/29/15	I-VT filter		502		Unclassified	77					4	4
Participant	1/29/15	I-VT filter		505		Unclassified	77					4	4
Participant	1/29/15	I-VT filter		508		Unclassified	77					4	4
Participant	1/29/15	I-VT filter		512		Unclassified	77					4	4
Participant	1/29/15	I-VT filter		515		Unclassified	77					4	4
Participant	1/29/15	I-VT filter		518		Unclassified	77					4	4
Participant	1/29/15	I-VT filter		522		Unclassified	77					4	4
Participant	1/29/15	I-VT filter		525		Unclassified	77					4	4
Participant	1/29/15	I-VT filter		528		Unclassified	77					4	4
Participant	1/29/15	I-VT filter		532		Unclassified	77					4	4
Participant	1/29/15	I-VT filter		535		Unclassified	77					4	4
Participant	1/29/15	I-VT filter		538		Unclassified	77					4	4
Participant	1/29/15	I-VT filter		542		Unclassified	77					4	4
Participant	1/29/15	I-VT filter		545		Unclassified	77					4	4
Participant	1/29/15	I-VT filter		548		Unclassified	77					4	4
Participant	1/29/15	I-VT filter		552		Unclassified	77					4	4
Participant	1/29/15	I-VT filter		555		Unclassified	77					4	4
Participant	1/29/15	I-VT filter		558		Unclassified	77					4	4
Participant	1/29/15	I-VT filter		562		Unclassified	77					4	4
Participant	1/29/15	I-VT filter		565		Unclassified	77					4	4
Participant	1/29/15	I-VT filter		568		Unclassified	10	973	781		0	4	0
Participant	1/29/15	I-VT filter		572		Unclassified	10	947	815	620.35	620.35	0	0
Participant	1/29/15	I-VT filter		575		Unclassified	10	958	733	636.79	636.79	0	0
Participant	1/29/15	I-VT filter		578		Saccade	47	967	705	636.77	636.77	0	0
Participant	1/29/15	I-VT filter		582		Saccade	47	969	672	636.72	636.72	0	0
Participant	1/29/15	I-VT filter		585		Saccade	47	966	653	636.69	636.69	0	0
Participant	1/29/15	I-VT filter		588		Saccade	47	968	619	636.65	636.65	0	0
Participant	1/29/15	I-VT filter		592		Saccade	47	970	592	636.64	636.64	0	0
Participant	1/29/15	I-VT filter		595		Saccade	47	969	557	636.6	636.6	0	0
Participant	1/29/15	I-VT filter		598		Saccade	47	970	531	636.59	636.59	0	0
Participant	1/29/15	I-VT filter		602		Saccade	47	970	508	636.57	636.57	0	0
Participant	1/29/15	I-VT filter		605		Saccade	47	969	493	636.59	636.59	0	0
Participant	1/29/15	I-VT filter		608		Saccade	47	972	469	636.53	636.53	0	0
Participant	1/29/15	I-VT filter		612		Saccade	47	971	448	636.59	636.59	0	0
Participant	1/29/15	I-VT filter		615		Saccade	47	968	436	636.57	636.57	0	0
Participant	1/29/15	I-VT filter		618		Saccade	47	972	420	636.59	636.59	0	0
Participant	1/29/15	I-VT filter		622		Saccade	47	972	412	636.53	636.53	0	0
Participant	1/29/15	I-VT filter		625		Unclassified	3	975	406	636.52	636.52	0	0
Participant	1/29/15	I-VT filter		628		Saccade	13	971	416	636.58	636.58	0	0
Participant	1/29/15	I-VT filter		632		Saccade	13	973	420	636.56	636.56	0	0
Participant	1/29/15	I-VT filter		635		Saccade	13	971	426	636.55	636.55	0	0
Participant	1/29/15	I-VT filter		638		Saccade	13	969	441	636.54	636.54	0	0
Participant	1/29/15	I-VT filter		642		Unclassified	3	970	434	636.56	636.56	0	0
Participant	1/29/15	I-VT filter		645		Saccade	3	966	451	636.56	636.56	0	0
Participant	1/29/15	I-VT filter		648		Unclassified	23	977	439	636.59	636.59	0	0
Participant	1/29/15	I-VT filter		652		Unclassified	23	975	436	636.56	636.56	0	0
Participant	1/29/15	I-VT filter		655		Unclassified	23	971	448	636.57	636.57	0	0
Participant	1/29/15	I-VT filter		658		Unclassified	23	978	435	636.57	636.57	0	0
Participant	1/29/15	I-VT filter		662		Unclassified	23	973	444	636.53	636.53	0	0
Participant	1/29/15	I-VT filter		665		Unclassified	23	972	447	636.51	636.51	0	0
Participant	1/29/15	I-VT filter		668		Unclassified	23	968	450	636.54	636.54	0	0
Participant	1/29/15	I-VT filter		672		Saccade	10	974	446	636.56	636.56	0	0
Participant	1/29/15	I-VT filter		675		Saccade	10	970	450	636.55	636.55	0	0
Participant	1/29/15	I-VT filter		678		Saccade	10	974	433	636.57	636.57	0	0
Participant	1/29/15	I-VT filter		682		Unclassified	3	975	415	636.6	636.6	0	0
Participant	1/29/15	I-VT filter		685		Saccade	33	977	403	636.67	636.67	0	0
Participant	1/29/15	I-VT filter		688		Saccade	33	976	417	636.77	636.77	0	0
Participant	1/29/15	I-VT filter		692		Saccade	33	975	457	636.82	636.82	0	0
Participant	1/29/15	I-VT filter		695		Saccade	33	973	503	636.83	636.83	0	0
Participant	1/29/15	I-VT filter		698		Saccade	33	969	551	636.86	636.86	0	0
Participant	1/29/15	I-VT filter		702		Saccade	33	965	591	636.9	636.9	0	0
Participant	1/29/15	I-VT filter		705		Saccade	33	963	645	636.92	636.92	0	0
Participant	1/29/15	I-VT filter		708		Saccade	33	944	680	636.92	636.92	0	0
Participant	1/29/15	I-VT filter		712		Saccade	33	991	621		0	4	0
Participant	1/29/15	I-VT filter		715		Saccade	33	986	672		0	4	0
Participant	1/29/15	I-VT filter		718		Unclassified	7	968	654		0	4	0
Participant	1/29/15	I-VT filter		722		Unclassified	7	978	646		0	4	0
Participant	1/29/15	I-VT filter		725		Saccade	47	989	687	636.92	636.92	0	0
Participant	1/29/15	I-VT filter		728		Saccade	47	948	669	636.92	636.92	0	0
Participant	1/29/15	I-VT filter		732		Saccade	47	962	689	624.49	624.49	0	0
Participant	1/29/15	I-VT filter		735		Saccade	47	949	673	623.45	623.45	0	0
Participant	1/29/15	I-VT filter		738		Saccade	47	956	648	624.53	624.53	0	0
Participant	1/29/15	I-VT filter		742		Saccade	47	967	596	636.95	636.95	0	0
Participant	1/29/15	I-VT filter		745		Saccade	47	967	587	636.96	636.96	0	0
Participant	1/29/15	I-VT filter		748		Saccade	47	969	570	636.97	636.97	0	0
Participant	1/29/15	I-VT filter		751		Saccade	47	968	555	636.96	636.96	0	0
Participant	1/29/15	I-VT filter		755		Saccade	47	969	537	636.96	636.96	0	0
Participant	1/29/15	I-VT filter		758		Saccade	47	969	524	636.96	636.96	0	0
Participant	1/29/15	I-VT filter		762		Saccade	47	970	504	636.99	636.99	0	0
Participant	1/29/15	I-VT filter		765		Saccade	47	972	496	636.99	636.99	0	0
Participant	1/29/15	I-VT filter		768		Saccade	47	975	481	636.96	636.96	0	0
Participant	1/29/15	I-VT filter		772		Unclassified	7	976	489	636.99	636.99	0	0
Participant	1/29/15	I-VT filter		775		Unclassified	7	970	492	637.02	637.02	0	0
Participant	1/29/15	I-VT filter		778		Saccade	17	976	488	636.98	636.98	0	0
Participant	1/29/15	I-VT filter		781		Saccade	17	971	496	637.02	637.02	0	0
Participant	1/29/15	I-VT filter		785		Saccade	17	972	510	637.01	637.01	0	0
Participant	1/29/15	I-VT filter		788		Saccade	17	968	531	637.02	637.02	0	0
Participant	1/29/15	I-VT filter		792		Saccade	17	968	566	637.02	637.02	0	0
Participant	1/29/15	I-VT filter		795		Unclassified	10	966	620	637.09	637.09	0	0
Participant	1/29/15	I-VT filter		798		Unclassified	10	976	678	637.1	637.1	0	0
Participant	1/29/15	I-VT filter		802		Unclassified	10	940	776		0	4	0
Participant	1/29/15	I-VT filter		805		Unclassified	117					4	4
Participant	1/29/15	I-VT filter		808		Unclassified	117					4	4
Participant	1/29/15	I-VT filter		811		Unclassified	117					4	4
Participant	1/29/15	I-VT filter		815		Unclassified	117					4	4
Participant	1/29/15	I-VT filter		818		Unclassified	117					4	4
Participant	1/29/15	I-VT filter		821		Unclassified	117					4	4
Participant	1/29/15	I-VT filter		825		Unclassified	117					4	4
Participant	1/29/15	I-VT filter		828		Unclassified	117					4	4
Participant	1/29/15	I-VT filter		832		Unclassified	117					4	4
Participant	1/29/15	I-VT filter		835		Unclassified	117					4	4
Participant	1/29/15	I-VT filter		838		Unclassified	117					4	4
Participant	1/29/15	I-VT filter		842		Unclassified	117					4	4
Participant	1/29/15	I-VT filter		845		Unclassified	117					4	4
Participant	1/29/15	I-VT filter		848		Unclassified	117					4	4
Participant	1/29/15	I-VT filter		851		Unclassified	117					4	4
Participant	1/29/15	I-VT filter		855		Unclassified	117					4	4
Participant	1/29/15	I-VT filter		858		Unclassified	117					4	4
Participant	1/29/15	I-VT filter		862		Unclassified	117					4	4
Participant	1/29/15	I-VT filter		865		Unclassified	117					4	4
Participant	1/29/15	I-VT filter		868		Unclassified	117					4	4
Participant	1/29/15	I-VT filter		872		Unclassified	117					4	4
Participant	1/29/15	I-VT filter		875		Unclassified	117					4	4
Participant	1/29/15	I-VT filter		878		Unclassified	117					4	4
Participant	1/29/15	I-VT filter		882		Unclassified	117					4	4
Participant	1/29/15	I-VT filter		885		Unclassified	117					4	4
Participant	1/29/15	I-VT filter		888		Unclassified	117					4	4
Participant	1/29/15	I-VT filter		891		Unclassified	117					4	4
Participant	1/29/15	I-VT filter		895		Unclassified	117					4	4
Participant	1/29/15	I-VT filter		898		Unclassified	117					4	4
Participant	1/29/15	I-VT filter		902		Unclassified	117					4	4
Participant	1/29/15	I-VT filter		905		Unclassified	117					4	4
Participant	1/29/15	I-VT filter		908		Unclassified	117					4	4
Participant	1/29/15	I-VT filter		911		Unclassified	117					4	4
Participant	1/29/15	I-VT filter		915		Unclassified	117					4	4
Participant	1/29/15	I-VT filter		918		Unclassified	117					4	4
Participant	1/29/15	I-VT filter		921		Unclassified	10	828	717	616.95	616.95	1	3
Participant	1/29/15	I-VT filter		925		Unclassified	10	836	712	617.18	617.18	1	3
Participant	1/29/15	I-VT filter		928		Unclassified	10	839	684	617.39	617.39	1	3
Participant	1/29/15	I-VT filter		932		Saccade	23	837	568	617.42	617.42	3	1
Participant	1/29/15	I-VT filter		935		Saccade	23	873	510	623.18	623.18	0	0
Participant	1/29/15	I-VT filter		938		Saccade	23	885	445	637.02	637.02	0	0
Participant	1/29/15	I-VT filter		941		Saccade	23	884	420	637.02	637.02	0	0
Participant	1/29/15	I-VT filter		945		Saccade	23	889	404	637	637	0	0
Participant	1/29/15	I-VT filter		948		Saccade	23	888	392	637.02	637.02	0	0
Participant	1/29/15	I-VT filter		951		Saccade	23	890	376	637.06	637.06	0	0
Participant	1/29/15	I-VT filter		955		Unclassified	7	891	380	637.05	637.05	0	0
Participant	1/29/15	I-VT filter		958		Unclassified	7	891	383	637.08	637.08	0	0
Participant	1/29/15	I-VT filter		961		Saccade	17	883	388	636.98	636.98	0	0
Participant	1/29/15	I-VT filter		965		Saccade	17	881	398	636.99	636.99	0	0
Participant	1/29/15	I-VT filter		968		Saccade	17	879	400	636.94	636.94	0	0
Participant	1/29/15	I-VT filter		971		Saccade	17	879	402	636.92	636.92	0	0
Participant	1/29/15	I-VT filter		975		Saccade	17	878	406	636.91	636.91	0	0
Participant	1/29/15	I-VT filter		978	2	Fixation	127	876	419	636.95	636.95	0	0
Participant	1/29/15	I-VT filter		981	2	Fixation	127	876	422	636.94	636.94	0	0
Participant	1/29/15	I-VT filter		985	2	Fixation	127	875	420	636.89	636.89	0	0
Participant	1/29/15	I-VT filter		988	2	Fixation	127	876	419	636.91	636.91	0	0
Participant	1/29/15	I-VT filter		991	2	Fixation	127	875	416	636.9	636.9	0	0
Participant	1/29/15	I-VT filter		995	2	Fixation	127	874	417	636.86	636.86	0	0
Participant	1/29/15	I-VT filter		998	2	Fixation	127	876	412	636.89	636.89	0	0
Participant	1/29/15	I-VT filter		1002	2	Fixation	127	878	410	636.87	636.87	0	0
Participant	1/29/15	I-VT filter		1005	2	Fixation	127	874	411	636.87	636.87	0	0
Participant	1/29/15	I-VT filter		1008	2	Fixation	127	874	414	636.86	636.86	0	0
Participant	1/29/15	I-VT filter		1011	2	Fixation	127	874	408	636.84	636.84	0	0
Participant	1/29/15	I-VT filter		1015	2	Fixation	127	873	414	636.87	636.87	0	0
Participant	1/29/15	I-VT filter		1018	2	Fixation	127	872	412	636.85	636.85	0	0
Participant	1/29/15	I-VT filter		1021	2	Fixation	127	874	414	636.83	636.83	0	0
Participant	1/29/15	I-VT filter		1025	2	Fixation	127	875	410	636.84	636.84	0	0
Participant	1/29/15	I-VT filter		1028	2	Fixation	127	874	412	636.85	636.85	0	0
Participant	1/29/15	I-VT filter		1031	2	Fixation	127	873	412	636.87	636.87	0	0
Participant	1/29/15	I-VT filter		1035	2	Fixation	127	876	412	636.89	636.89	0	0
Participant	1/29/15	I-VT filter		1038	2	Fixation	127	876	415	636.87	636.87	0	0
Participant	1/29/15	I-VT filter		1041	2	Fixation	127	875	409	636.88	636.88	0	0
Participant	1/29/15	I-VT filter		1045	2	Fixation	127	876	411	636.88	636.88	0	0
Participant	1/29/15	I-VT filter		1048	2	Fixation	127	877	410	636.86	636.86	0	0
Participant	1/29/15	I-VT filter		1051	2	Fixation	127	876	407	636.86	636.86	0	0
Participant	1/29/15	I-VT filter		1055	2	Fixation	127	878	407	636.89	636.89	0	0
Participant	1/29/15	I-VT filter		1058	2	Fixation	127	880	409	636.85	636.85	0	0
Participant	1/29/15	I-VT filter		1061	2	Fixation	127	877	412	636.81	636.81	0	0
Participant	1/29/15	I-VT filter		1065	2	Fixation	127	876	410	636.8	636.8	0	0
Participant	1/29/15	I-VT filter		1068	2	Fixation	127	879	412	636.8	636.8	0	0
Participant	1/29/15	I-VT filter		1071	2	Fixation	127	875	414	636.75	636.75	0	0
Participant	1/29/15	I-VT filter		1075	2	Fixation	127	880	406	636.71	636.71	0	0
Participant	1/29/15	I-VT filter		1078	2	Fixation	127	878	408	636.73	636.73	0	0
Participant	1/29/15	I-VT filter		1081	2	Fixation	127	878	409	636.74	636.74	0	0
Participant	1/29/15	I-VT filter		1085	2	Fixation	127	882	406	636.74	636.74	0	0
Participant	1/29/15	I-VT filter		1088	2	Fixation	127	877	408	636.71	636.71	0	0
Participant	1/29/15	I-VT filter		1091	2	Fixation	127	879	402	636.72	636.72	0	0
Participant	1/29/15	I-VT filter		1095	2	Fixation	127	882	406	636.67	636.67	0	0
Participant	1/29/15	I-VT filter		1098	2	Fixation	127	882	405	636.69	636.69	0	0
Participant	1/29/15	I-VT filter		1101	2	Fixation	127	884	405	636.69	636.69	0	0
Participant	1/29/15	I-VT filter		1105		Saccade	3	881	402	636.68	636.68	0	0
Participant	1/29/15	I-VT filter		1108		Unclassified	7	878	411	636.67	636.67	0	0
Participant	1/29/15	I-VT filter		1111		Unclassified	7	881	408	636.68	636.68	0	0
Participant	1/29/15	I-VT filter		1115		Saccade	3	885	438	626.54	626.54	0	0
Participant	1/29/15	I-VT filter		1118		Unclassified	7	880	411	636.63	636.63	0	0
Participant	1/29/15	I-VT filter		1121		Unclassified	7	879	407	636.65	636.65	0	0
Participant	1/29/15	I-VT filter		1125		Saccade	3	883	443	626.64	626.64	0	0
Participant	1/29/15	I-VT filter		1128		Unclassified	7	879	413	636.7	636.7	0	0
Participant	1/29/15	I-VT filter		1131		Unclassified	7	879	408	636.69	636.69	0	0
Participant	1/29/15	I-VT filter		1135		Saccade	3	880	409	636.64	636.64	0	0
Participant	1/29/15	I-VT filter		1138		Unclassified	57	880	403	636.66	636.66	0	0
Participant	1/29/15	I-VT filter		1141		Unclassified	57	881	409	636.65	636.65	0	0
Participant	1/29/15	I-VT filter		1145		Unclassified	57	878	406	636.63	636.63	0	0
Participant	1/29/15	I-VT filter		1148		Unclassified	57	880	412	636.67	636.67	0	0
Participant	1/29/15	I-VT filter		1151		Unclassified	57	878	407	636.66	636.66	0	0
Participant	1/29/15	I-VT filter		1155		Unclassified	57	879	409	636.65	636.65	0	0
Participant	1/29/15	I-VT filter		1158		Unclassified	57	878	408	636.65	636.65	0	0
Participant	1/29/15	I-VT filter		1161		Unclassified	57	879	407	636.72	636.72	0	0
Participant	1/29/15	I-VT filter		1165		Unclassified	57	880	409	636.7	636.7	0	0
Participant	1/29/15	I-VT filter		1168		Unclassified	57	876	408	636.7	636.7	0	0
Participant	1/29/15	I-VT filter		1171		Unclassified	57	877	407	636.65	636.65	0	0
Participant	1/29/15	I-VT filter		1175		Unclassified	57	879	407	636.65	636.65	0	0
Participant	1/29/15	I-VT filter		1178		Unclassified	57	880	406	636.65	636.65	0	0
Participant	1/29/15	I-VT filter		1181		Unclassified	57	879	408	636.63	636.63	0	0
Participant	1/29/15	I-VT filter		1185		Unclassified	57	878	409	636.63	636.63	0	0
Participant	1/29/15	I-VT filter		1188		Unclassified	57	880	406	636.61	636.61	0	0
Participant	1/29/15	I-VT filter		1191		Unclassified	57	881	404	636.61	636.61	0	0
Participant	1/29/15	I-VT filter		1195		Saccade	3	878	410	636.64	636.64	0	0
Participant	1/29/15	I-VT filter		1198		Unclassified	17	881	408	636.6	636.6	0	0
Participant	1/29/15	I-VT filter		1201		Unclassified	17	880	406	636.6	636.6	0	0
Participant	1/29/15	I-VT filter		1205		Unclassified	17	886	442	625	625	0	0
Participant	1/29/15	I-VT filter		1208		Unclassified	17	882	406	636.63	636.63	0	0
Participant	1/29/15	I-VT filter		1211		Unclassified	17	881	400	636.62	636.62	0	0
Participant	1/29/15	I-VT filter		1215		Saccade	3	882	404	636.64	636.64	0	0
Participant	1/29/15	I-VT filter		1218	3	Fixation	280	881	405	636.64	636.64	0	0
Participant	1/29/15	I-VT filter		1221	3	Fixation	280	880	407	636.66	636.66	0	0
Participant	1/29/15	I-VT filter		1225	3	Fixation	280	883	407	636.65	636.65	0	0
Participant	1/29/15	I-VT filter		1228	3	Fixation	280	882	408	636.65	636.65	0	0
Participant	1/29/15	I-VT filter		1231	3	Fixation	280	881	404	636.66	636.66	0	0
Participant	1/29/15	I-VT filter		1235	3	Fixation	280	882	404	636.67	636.67	0	0
Participant	1/29/15	I-VT filter		1238	3	Fixation	280	881	407	636.63	636.63	0	0
Participant	1/29/15	I-VT filter		1241	3	Fixation	280	880	408	636.64	636.64	0	0
Participant	1/29/15	I-VT filter		1245	3	Fixation	280	883	405	636.65	636.65	0	0
Participant	1/29/15	I-VT filter		1248	3	Fixation	280	882	408	636.67	636.67	0	0
Participant	1/29/15	I-VT filter		1251	3	Fixation	280	880	406	636.65	636.65	0	0
Participant	1/29/15	I-VT filter		1255	3	Fixation	280	881	407	636.65	636.65	0	0
Participant	1/29/15	I-VT filter		1258	3	Fixation	280	880	403	636.66	636.66	0	0
Participant	1/29/15	I-VT filter		1261	3	Fixation	280	882	404	636.68	636.68	0	0
Participant	1/29/15	I-VT filter		1265	3	Fixation	280	881	407	636.65	636.65	0	0
Participant	1/29/15	I-VT filter		1268	3	Fixation	280	882	409	636.64	636.64	0	0
Participant	1/29/15	I-VT filter		1271	3	Fixation	280	884	404	636.62	636.62	0	0
Participant	1/29/15	I-VT filter		1275	3	Fixation	280	884	410	636.67	636.67	0	0
Participant	1/29/15	I-VT filter		1278	3	Fixation	280	882	406	636.66	636.66	0	0
Participant	1/29/15	I-VT filter		1281	3	Fixation	280	883	411	636.63	636.63	0	0
Participant	1/29/15	I-VT filter		1285	3	Fixation	280	885	404	636.61	636.61	0	0
Participant	1/29/15	I-VT filter		1288	3	Fixation	280	884	403	636.62	636.62	0	0
Participant	1/29/15	I-VT filter		1291	3	Fixation	280	883	408	636.64	636.64	0	0
Participant	1/29/15	I-VT filter		1295	3	Fixation	280	881	411	636.63	636.63	0	0
Participant	1/29/15	I-VT filter		1298	3	Fixation	280	881	398	636.58	636.58	0	0
Participant	1/29/15	I-VT filter		1301	3	Fixation	280	882	408	636.59	636.59	0	0
Participant	1/29/15	I-VT filter		1305	3	Fixation	280	882	409	636.59	636.59	0	0
Participant	1/29/15	I-VT filter		1308	3	Fixation	280	882	407	636.57	636.57	0	0
Participant	1/29/15	I-VT filter		1311	3	Fixation	280	885	404	636.61	636.61	0	0
Participant	1/29/15	I-VT filter		1315	3	Fixation	280	883	407	636.59	636.59	0	0
Participant	1/29/15	I-VT filter		1318	3	Fixation	280	883	404	636.58	636.58	0	0
Participant	1/29/15	I-VT filter		1321	3	Fixation	280	881	406	636.6	636.6	0	0
Participant	1/29/15	I-VT filter		1325	3	Fixation	280	884	408	636.63	636.63	0	0
Participant	1/29/15	I-VT filter		1328	3	Fixation	280	884	410	636.6	636.6	0	0
Participant	1/29/15	I-VT filter		1331	3	Fixation	280	881	409	636.61	636.61	0	0
Participant	1/29/15	I-VT filter		1335	3	Fixation	280	884	405	636.63	636.63	0	0
Participant	1/29/15	I-VT filter		1338	3	Fixation	280	882	409	636.62	636.62	0	0
Participant	1/29/15	I-VT filter		1341	3	Fixation	280	882	408	636.6	636.6	0	0
Participant	1/29/15	I-VT filter		1345	3	Fixation	280	885	408	636.6	636.6	0	0
Participant	1/29/15	I-VT filter		1348	3	Fixation	280	883	405	636.62	636.62	0	0
Participant	1/29/15	I-VT filter		1351	3	Fixation	280	884	405	636.64	636.64	0	0
Participant	1/29/15	I-VT filter		1355	3	Fixation	280	884	405	636.63	636.63	0	0
Participant	1/29/15	I-VT filter		1358	3	Fixation	280	881	400	636.64	636.64	0	0
Participant	1/29/15	I-VT filter		1361	3	Fixation	280	884	407	636.64	636.64	0	0
Participant	1/29/15	I-VT filter		1365	3	Fixation	280	885	404	636.62	636.62	0	0
Participant	1/29/15	I-VT filter		1368	3	Fixation	280	882	405	636.65	636.65	0	0
Participant	1/29/15	I-VT filter		1371	3	Fixation	280	885	407	636.62	636.62	0	0
Participant	1/29/15	I-VT filter		1375	3	Fixation	280	883	406	636.64	636.64	0	0
Participant	1/29/15	I-VT filter		1378	3	Fixation	280	883	409	636.64	636.64	0	0
Participant	1/29/15	I-VT filter		1381	3	Fixation	280	885	405	636.69	636.69	0	0
Participant	1/29/15	I-VT filter		1385	3	Fixation	280	886	409	636.74	636.74	0	0
Participant	1/29/15	I-VT filter		1388	3	Fixation	280	886	400	636.75	636.75	0	0
Participant	1/29/15	I-VT filter		1391	3	Fixation	280	881	399	636.75	636.75	0	0
Participant	1/29/15	I-VT filter		1395	3	Fixation	280	883	403	636.76	636.76	0	0
Participant	1/29/15	I-VT filter		1398	3	Fixation	280	883	402	636.75	636.75	0	0
Participant	1/29/15	I-VT filter		1401	3	Fixation	280	886	407	636.77	636.77	0	0
Participant	1/29/15	I-VT filter		1405	3	Fixation	280	881	401	636.78	636.78	0	0
Participant	1/29/15	I-VT filter		1408	3	Fixation	280	884	405	636.76	636.76	0	0
Participant	1/29/15	I-VT filter		1411	3	Fixation	280	884	405	636.78	636.78	0	0
Participant	1/29/15	I-VT filter		1415	3	Fixation	280	887	410	636.78	636.78	0	0
Participant	1/29/15	I-VT filter		1418	3	Fixation	280	886	408	636.76	636.76	0	0
Participant	1/29/15	I-VT filter		1421	3	Fixation	280	886	406	636.75	636.75	0	0
Participant	1/29/15	I-VT filter		1425	3	Fixation	280	885	406	636.77	636.77	0	0
Participant	1/29/15	I-VT filter		1428	3	Fixation	280	887	404	636.76	636.76	0	0
Participant	1/29/15	I-VT filter		1431	3	Fixation	280	885	399	636.77	636.77	0	0
Participant	1/29/15	I-VT filter		1435	3	Fixation	280	882	407	636.77	636.77	0	0
Participant	1/29/15	I-VT filter		1438	3	Fixation	280	888	405	636.75	636.75	0	0
Participant	1/29/15	I-VT filter		1441	3	Fixation	280	886	406	636.7	636.7	0	0
Participant	1/29/15	I-VT filter		1445	3	Fixation	280	882	405	636.72	636.72	0	0
Participant	1/29/15	I-VT filter		1448	3	Fixation	280	882	406	636.68	636.68	0	0
Participant	1/29/15	I-VT filter		1451	3	Fixation	280	887	402	636.71	636.71	0	0
Participant	1/29/15	I-VT filter		1455	3	Fixation	280	885	408	636.7	636.7	0	0
Participant	1/29/15	I-VT filter		1458	3	Fixation	280	887	402	636.72	636.72	0	0
Participant	1/29/15	I-VT filter		1461	3	Fixation	280	885	399	636.72	636.72	0	0
Participant	1/29/15	I-VT filter		1465	3	Fixation	280	883	409	636.71	636.71	0	0
Participant	1/29/15	I-VT filter		1468	3	Fixation	280	885	405	636.74	636.74	0	0
Participant	1/29/15	I-VT filter		1471	3	Fixation	280	886	404	636.73	636.73	0	0
Participant	1/29/15	I-VT filter		1475	3	Fixation	280	885	404	636.72	636.72	0	0
Participant	1/29/15	I-VT filter		1478	3	Fixation	280	884	405	636.71	636.71	0	0
Participant	1/29/15	I-VT filter		1481	3	Fixation	280	883	404	636.71	636.71	0	0
Participant	1/29/15	I-VT filter		1485	3	Fixation	280	891	408	636.74	636.74	0	0
Participant	1/29/15	I-VT filter		1488	3	Fixation	280	884	408	636.78	636.78	0	0
Participant	1/29/15	I-VT filter		1491	3	Fixation	280	885	402	636.73	636.73	0	0
Participant	1/29/15	I-VT filter		1495	3	Fixation	280	887	401	636.73	636.73	0	0
Participant	1/29/15	I-VT filter		1498		Saccade	33	886	403	636.76	636.76	0	0
Participant	1/29/15	I-VT filter		1501		Saccade	33	896	403	636.74	636.74	0	0
Participant	1/29/15	I-VT filter		1505		Saccade	33	911	401	636.72	636.72	0	0
Participant	1/29/15	I-VT filter		1508		Saccade	33	934	405	636.79	636.79	0	0
Participant	1/29/15	I-VT filter		1511		Saccade	33	962	408	636.78	636.78	0	0
Participant	1/29/15	I-VT filter		1515		Saccade	33	984	409	636.79	636.79	0	0
Participant	1/29/15	I-VT filter		1518		Saccade	33	996	410	636.83	636.83	0	0
Participant	1/29/15	I-VT filter		1521		Saccade	33	1011	414	636.8	636.8	0	0
Participant	1/29/15	I-VT filter		1525		Saccade	33	1020	403	636.85	636.85	0	0
Participant	1/29/15	I-VT filter		1528		Saccade	33	1021	412	636.82	636.82	0	0
Participant	1/29/15	I-VT filter		1531	4	Fixation	170	1023	416	636.83	636.83	0	0
Participant	1/29/15	I-VT filter		1535	4	Fixation	170	1020	408	636.83	636.83	0	0
Participant	1/29/15	I-VT filter		1538	4	Fixation	170	1024	414	636.83	636.83	0	0
Participant	1/29/15	I-VT filter		1541	4	Fixation	170	1021	412	636.81	636.81	0	0
Participant	1/29/15	I-VT filter		1545	4	Fixation	170	1021	412	636.81	636.81	0	0
Participant	1/29/15	I-VT filter		1548	4	Fixation	170	1023	412	636.8	636.8	0	0
Participant	1/29/15	I-VT filter		1551	4	Fixation	170	1023	412	636.79	636.79	0	0
Participant	1/29/15	I-VT filter		1555	4	Fixation	170	1023	409	636.8	636.8	0	0
Participant	1/29/15	I-VT filter		1558	4	Fixation	170	1023	415	636.78	636.78	0	0
Participant	1/29/15	I-VT filter		1561	4	Fixation	170	1024	415	636.79	636.79	0	0
Participant	1/29/15	I-VT filter		1565	4	Fixation	170	1028	407	636.78	636.78	0	0
Participant	1/29/15	I-VT filter		1568	4	Fixation	170	1024	416	636.81	636.81	0	0
Participant	1/29/15	I-VT filter		1571	4	Fixation	170	1025	412	636.74	636.74	0	0
Participant	1/29/15	I-VT filter		1575	4	Fixation	170	1023	411	636.79	636.79	0	0
Participant	1/29/15	I-VT filter		1578	4	Fixation	170	1024	414	636.83	636.83	0	0
Participant	1/29/15	I-VT filter		1581	4	Fixation	170	1021	412	636.84	636.84	0	0
Participant	1/29/15	I-VT filter		1585	4	Fixation	170	1024	413	636.83	636.83	0	0
Participant	1/29/15	I-VT filter		1588	4	Fixation	170	1023	411	636.81	636.81	0	0
Participant	1/29/15	I-VT filter		1591	4	Fixation	170	1023	408	636.78	636.78	0	0
Participant	1/29/15	I-VT filter		1595	4	Fixation	170	1022	412	636.78	636.78	0	0
Participant	1/29/15	I-VT filter		1598	4	Fixation	170	1021	414	636.78	636.78	0	0
Participant	1/29/15	I-VT filter		1601	4	Fixation	170	1023	411	636.76	636.76	0	0
Participant	1/29/15	I-VT filter		1605	4	Fixation	170	1020	416	636.77	636.77	0	0
Participant	1/29/15	I-VT filter		1608	4	Fixation	170	1023	411	636.75	636.75	0	0
Participant	1/29/15	I-VT filter		1611	4	Fixation	170	1025	410	636.75	636.75	0	0
Participant	1/29/15	I-VT filter		1615	4	Fixation	170	1022	419	636.76	636.76	0	0
Participant	1/29/15	I-VT filter		1618	4	Fixation	170	1023	416	636.71	636.71	0	0
Participant	1/29/15	I-VT filter		1621	4	Fixation	170	1023	412	636.69	636.69	0	0
Participant	1/29/15	I-VT filter		1625	4	Fixation	170	1023	414	636.72	636.72	0	0
Participant	1/29/15	I-VT filter		1628	4	Fixation	170	1025	411	636.72	636.72	0	0
Participant	1/29/15	I-VT filter		1631	4	Fixation	170	1023	416	636.72	636.72	0	0
Participant	1/29/15	I-VT filter		1635	4	Fixation	170	1026	410	636.7	636.7	0	0
Participant	1/29/15	I-VT filter		1638	4	Fixation	170	1023	415	636.68	636.68	0	0
Participant	1/29/15	I-VT filter		1641	4	Fixation	170	1020	411	636.71	636.71	0	0
Participant	1/29/15	I-VT filter		1645	4	Fixation	170	1026	413	636.7	636.7	0	0
Participant	1/29/15	I-VT filter		1648	4	Fixation	170	1024	408	636.7	636.7	0	0
Participant	1/29/15	I-VT filter		1651	4	Fixation	170	1023	412	636.7	636.7	0	0
Participant	1/29/15	I-VT filter		1655	4	Fixation	170	1025	408	636.71	636.71	0	0
Participant	1/29/15	I-VT filter		1658	4	Fixation	170	1024	415	636.68	636.68	0	0
Participant	1/29/15	I-VT filter		1661	4	Fixation	170	1023	414	636.69	636.69	0	0
Participant	1/29/15	I-VT filter		1665	4	Fixation	170	1023	413	636.68	636.68	0	0
Participant	1/29/15	I-VT filter		1668	4	Fixation	170	1022	411	636.67	636.67	0	0
Participant	1/29/15	I-VT filter		1671	4	Fixation	170	1028	419	636.67	636.67	0	0
Participant	1/29/15	I-VT filter		1675	4	Fixation	170	1024	409	636.66	636.66	0	0
Participant	1/29/15	I-VT filter		1678	4	Fixation	170	1024	408	636.66	636.66	0	0
Participant	1/29/15	I-VT filter		1681	4	Fixation	170	1024	408	636.64	636.64	0	0
Participant	1/29/15	I-VT filter		1685	4	Fixation	170	1023	418	636.64	636.64	0	0
Participant	1/29/15	I-VT filter		1688	4	Fixation	170	1022	411	636.66	636.66	0	0
Participant	1/29/15	I-VT filter		1691	4	Fixation	170	1025	415	636.64	636.64	0	0
Participant	1/29/15	I-VT filter		1695	4	Fixation	170	1021	413	636.63	636.63	0	0
Participant	1/29/15	I-VT filter		1698	4	Fixation	170	1023	411	636.63	636.63	0	0
Participant	1/29/15	I-VT filter		1701		Saccade	27	1023	415	636.61	636.61	0	0
Participant	1/29/15	I-VT filter		1705		Saccade	27	1024	414	636.61	636.61	0	0
Participant	1/29/15	I-VT filter		1708		Saccade	27	1018	412	636.6	636.6	0	0
Participant	1/29/15	I-VT filter		1711		Saccade	27	1003	409	636.55	636.55	0	0
Participant	1/29/15	I-VT filter		1715		Saccade	27	986	417	636.51	636.51	0	0
Participant	1/29/15	I-VT filter		1718		Saccade	27	970	420	636.54	636.54	0	0
Participant	1/29/15	I-VT filter		1721		Saccade	27	956	417	636.55	636.55	0	0
Participant	1/29/15	I-VT filter		1725		Saccade	27	948	416	636.59	636.59	0	0
Participant	1/29/15	I-VT filter		1728	5	Fixation	1043	946	417	636.58	636.58	0	0
Participant	1/29/15	I-VT filter		1731	5	Fixation	1043	948	419	636.57	636.57	0	0
Participant	1/29/15	I-VT filter		1735	5	Fixation	1043	953	413	636.56	636.56	0	0
Participant	1/29/15	I-VT filter		1738	5	Fixation	1043	954	413	636.57	636.57	0	0
Participant	1/29/15	I-VT filter		1741	5	Fixation	1043	957	412	636.56	636.56	0	0
Participant	1/29/15	I-VT filter		1745	5	Fixation	1043	957	412	636.54	636.54	0	0
Participant	1/29/15	I-VT filter		1748	5	Fixation	1043	956	415	636.53	636.53	0	0
Participant	1/29/15	I-VT filter		1751	5	Fixation	1043	956	413	636.53	636.53	0	0
Participant	1/29/15	I-VT filter		1755	5	Fixation	1043	949	415	636.54	636.54	0	0
Participant	1/29/15	I-VT filter		1758	5	Fixation	1043	950	415	636.52	636.52	0	0
Participant	1/29/15	I-VT filter		1761	5	Fixation	1043	952	416	636.49	636.49	0	0
Participant	1/29/15	I-VT filter		1765	5	Fixation	1043	952	417	636.48	636.48	0	0
Participant	1/29/15	I-VT filter		1768	5	Fixation	1043	955	418	636.49	636.49	0	0
Participant	1/29/15	I-VT filter		1771	5	Fixation	1043	953	415	636.47	636.47	0	0
Participant	1/29/15	I-VT filter		1775	5	Fixation	1043	952	419	636.47	636.47	0	0
Participant	1/29/15	I-VT filter		1778	5	Fixation	1043	951	422	636.47	636.47	0	0
Participant	1/29/15	I-VT filter		1781	5	Fixation	1043	955	423	636.45	636.45	0	0
Participant	1/29/15	I-VT filter		1785	5	Fixation	1043	952	421	636.44	636.44	0	0
Participant	1/29/15	I-VT filter		1788	5	Fixation	1043	957	420	636.42	636.42	0	0
Participant	1/29/15	I-VT filter		1791	5	Fixation	1043	951	420	636.4	636.4	0	0
Participant	1/29/15	I-VT filter		1795	5	Fixation	1043	956	424	636.44	636.44	0	0
Participant	1/29/15	I-VT filter		1798	5	Fixation	1043	955	421	636.43	636.43	0	0
Participant	1/29/15	I-VT filter		1801	5	Fixation	1043	956	422	636.42	636.42	0	0
Participant	1/29/15	I-VT filter		1805	5	Fixation	1043	953	419	636.43	636.43	0	0
Participant	1/29/15	I-VT filter		1808	5	Fixation	1043	953	419	636.41	636.41	0	0
Participant	1/29/15	I-VT filter		1811	5	Fixation	1043	952	428	636.4	636.4	0	0
Participant	1/29/15	I-VT filter		1815	5	Fixation	1043	951	429	636.39	636.39	0	0
Participant	1/29/15	I-VT filter		1818	5	Fixation	1043	955	425	636.36	636.36	0	0
Participant	1/29/15	I-VT filter		1821	5	Fixation	1043	955	428	636.33	636.33	0	0
Participant	1/29/15	I-VT filter		1825	5	Fixation	1043	955	431	636.29	636.29	0	0
Participant	1/29/15	I-VT filter		1828	5	Fixation	1043	955	433	636.32	636.32	0	0
Participant	1/29/15	I-VT filter		1831	5	Fixation	1043	956	433	636.29	636.29	0	0
Participant	1/29/15	I-VT filter		1835	5	Fixation	1043	954	431	636.33	636.33	0	0
Participant	1/29/15	I-VT filter		1838	5	Fixation	1043	956	433	636.33	636.33	0	0
Participant	1/29/15	I-VT filter		1841	5	Fixation	1043	953	434	636.37	636.37	0	0
Participant	1/29/15	I-VT filter		1845	5	Fixation	1043	952	436	636.33	636.33	0	0
Participant	1/29/15	I-VT filter		1848	5	Fixation	1043	953	429	636.36	636.36	0	0
Participant	1/29/15	I-VT filter		1851	5	Fixation	1043	953	434	636.35	636.35	0	0
Participant	1/29/15	I-VT filter		1855	5	Fixation	1043	955	433	636.33	636.33	0	0
Participant	1/29/15	I-VT filter		1858	5	Fixation	1043	956	432	636.31	636.31	0	0
Participant	1/29/15	I-VT filter		1861	5	Fixation	1043	955	440	636.34	636.34	0	0
Participant	1/29/15	I-VT filter		1865	5	Fixation	1043	955	435	636.36	636.36	0	0
Participant	1/29/15	I-VT filter		1868	5	Fixation	1043	956	443	636.35	636.35	0	0
Participant	1/29/15	I-VT filter		1871	5	Fixation	1043	953	443	636.35	636.35	0	0
Participant	1/29/15	I-VT filter		1875	5	Fixation	1043	953	441	636.34	636.34	0	0
Participant	1/29/15	I-VT filter		1878	5	Fixation	1043	954	442	636.37	636.37	0	0
Participant	1/29/15	I-VT filter		1881	5	Fixation	1043	952	443	636.36	636.36	0	0
Participant	1/29/15	I-VT filter		1885	5	Fixation	1043	954	443	636.37	636.37	0	0
Participant	1/29/15	I-VT filter		1888	5	Fixation	1043	953	438	636.37	636.37	0	0
Participant	1/29/15	I-VT filter		1891	5	Fixation	1043	955	440	636.36	636.36	0	0
Participant	1/29/15	I-VT filter		1895	5	Fixation	1043	954	445	636.35	636.35	0	0
Participant	1/29/15	I-VT filter		1898	5	Fixation	1043	953	445	636.35	636.35	0	0
Participant	1/29/15	I-VT filter		1901	5	Fixation	1043	957	443	636.35	636.35	0	0
Participant	1/29/15	I-VT filter		1905	5	Fixation	1043	952	449	636.35	636.35	0	0
Participant	1/29/15	I-VT filter		1908	5	Fixation	1043	950	446	636.36	636.36	0	0
Participant	1/29/15	I-VT filter		1911	5	Fixation	1043	954	448	636.34	636.34	0	0
Participant	1/29/15	I-VT filter		1915	5	Fixation	1043	956	451	636.34	636.34	0	0
Participant	1/29/15	I-VT filter		1918	5	Fixation	1043	963	445	636.34	636.34	0	0
Participant	1/29/15	I-VT filter		1921	5	Fixation	1043	967	443	636.32	636.32	0	0
Participant	1/29/15	I-VT filter		1925	5	Fixation	1043	963	441	636.37	636.37	0	0
Participant	1/29/15	I-VT filter		1928	5	Fixation	1043	965	449	636.32	636.32	0	0
Participant	1/29/15	I-VT filter		1931	5	Fixation	1043	962	449	636.32	636.32	0	0
Participant	1/29/15	I-VT filter		1935	5	Fixation	1043	960	447	636.32	636.32	0	0
Participant	1/29/15	I-VT filter		1938	5	Fixation	1043	962	446	636.35	636.35	0	0
Participant	1/29/15	I-VT filter		1941	5	Fixation	1043	960	451	636.34	636.34	0	0
Participant	1/29/15	I-VT filter		1945	5	Fixation	1043	966	447	636.34	636.34	0	0
Participant	1/29/15	I-VT filter		1948	5	Fixation	1043	961	449	636.31	636.31	0	0
Participant	1/29/15	I-VT filter		1951	5	Fixation	1043	966	443	636.32	636.32	0	0
Participant	1/29/15	I-VT filter		1955	5	Fixation	1043	964	446	636.33	636.33	0	0
Participant	1/29/15	I-VT filter		1958	5	Fixation	1043	962	447	636.34	636.34	0	0
Participant	1/29/15	I-VT filter		1961	5	Fixation	1043	963	450	636.36	636.36	0	0
Participant	1/29/15	I-VT filter		1965	5	Fixation	1043	960	454	636.34	636.34	0	0
Participant	1/29/15	I-VT filter		1968	5	Fixation	1043	965	447	636.36	636.36	0	0
Participant	1/29/15	I-VT filter		1971	5	Fixation	1043	967	439	636.36	636.36	0	0
Participant	1/29/15	I-VT filter		1975	5	Fixation	1043	968	438	636.39	636.39	0	0
Participant	1/29/15	I-VT filter		1978	5	Fixation	1043	966	437	636.39	636.39	0	0
Participant	1/29/15	I-VT filter		1981	5	Fixation	1043	967	446	636.38	636.38	0	0
Participant	1/29/15	I-VT filter		1985	5	Fixation	1043	968	439	636.36	636.36	0	0
Participant	1/29/15	I-VT filter		1988	5	Fixation	1043	968	438	636.37	636.37	0	0
Participant	1/29/15	I-VT filter		1991	5	Fixation	1043	964	445	636.37	636.37	0	0
Participant	1/29/15	I-VT filter		1995	5	Fixation	1043	964	444	636.36	636.36	0	0
Participant	1/29/15	I-VT filter		1998	5	Fixation	1043	969	436	636.37	636.37	0	0
Participant	1/29/15	I-VT filter		2001	5	Fixation	1043	963	450	636.38	636.38	0	0
Participant	1/29/15	I-VT filter		2005	5	Fixation	1043	968	437	636.41	636.41	0	0
Participant	1/29/15	I-VT filter		2008	5	Fixation	1043	965	445	636.37	636.37	0	0
Participant	1/29/15	I-VT filter		2011	5	Fixation	1043	967	439	636.38	636.38	0	0
Participant	1/29/15	I-VT filter		2015	5	Fixation	1043	968	442	636.34	636.34	0	0
Participant	1/29/15	I-VT filter		2018	5	Fixation	1043	966	439	636.34	636.34	0	0
Participant	1/29/15	I-VT filter		2021	5	Fixation	1043	963	442	636.37	636.37	0	0
Participant	1/29/15	I-VT filter		2025	5	Fixation	1043	968	438	636.37	636.37	0	0
Participant	1/29/15	I-VT filter		2028	5	Fixation	1043	963	445	636.35	636.35	0	0
Participant	1/29/15	I-VT filter		2031	5	Fixation	1043	968	441	636.35	636.35	0	0
Participant	1/29/15	I-VT filter		2035	5	Fixation	1043	962	445	636.37	636.37	0	0
Participant	1/29/15	I-VT filter		2038	5	Fixation	1043	963	443	636.36	636.36	0	0
Participant	1/29/15	I-VT filter		2041	5	Fixation	1043	961	453	636.35	636.35	0	0
Participant	1/29/15	I-VT filter		2045	5	Fixation	1043	964	450	636.36	636.36	0	0
Participant	1/29/15	I-VT filter		2048	5	Fixation	1043	961	454	636.36	636.36	0	0
Participant	1/29/15	I-VT filter		2051	5	Fixation	1043	961	451	636.37	636.37	0	0
Participant	1/29/15	I-VT filter		2055	5	Fixation	1043	960	453	636.38	636.38	0	0
Participant	1/29/15	I-VT filter		2058	5	Fixation	1043	962	447	636.35	636.35	0	0
Participant	1/29/15	I-VT filter		2061	5	Fixation	1043	965	451	636.36	636.36	0	0
Participant	1/29/15	I-VT filter		2065	5	Fixation	1043	964	454	636.39	636.39	0	0
Participant	1/29/15	I-VT filter		2068	5	Fixation	1043	964	450	636.35	636.35	0	0
Participant	1/29/15	I-VT filter		2071	5	Fixation	1043	958	447	636.4	636.4	0	0
Participant	1/29/15	I-VT filter		2075	5	Fixation	1043	964	447	636.39	636.39	0	0
Participant	1/29/15	I-VT filter		2078	5	Fixation	1043	961	445	636.36	636.36	0	0
Participant	1/29/15	I-VT filter		2081	5	Fixation	1043	962	446	636.39	636.39	0	0
Participant	1/29/15	I-VT filter		2085	5	Fixation	1043	964	445	636.39	636.39	0	0
Participant	1/29/15	I-VT filter		2088	5	Fixation	1043	962	444	636.36	636.36	0	0
Participant	1/29/15	I-VT filter		2091	5	Fixation	1043	964	444	636.38	636.38	0	0
Participant	1/29/15	I-VT filter		2095	5	Fixation	1043	966	443	636.41	636.41	0	0
Participant	1/29/15	I-VT filter		2098	5	Fixation	1043	964	446	636.4	636.4	0	0
Participant	1/29/15	I-VT filter		2101	5	Fixation	1043	962	444	636.39	636.39	0	0
Participant	1/29/15	I-VT filter		2105	5	Fixation	1043	965	441	636.39	636.39	0	0
Participant	1/29/15	I-VT filter		2108	5	Fixation	1043	963	445	636.39	636.39	0	0
Participant	1/29/15	I-VT filter		2111	5	Fixation	1043	966	445	636.41	636.41	0	0
Participant	1/29/15	I-VT filter		2115	5	Fixation	1043	964	444	636.39	636.39	0	0
Participant	1/29/15	I-VT filter		2118	5	Fixation	1043	962	445	636.42	636.42	0	0
Participant	1/29/15	I-VT filter		2121	5	Fixation	1043	961	452	636.36	636.36	0	0
Participant	1/29/15	I-VT filter		2125	5	Fixation	1043	961	453	636.38	636.38	0	0
Participant	1/29/15	I-VT filter		2128	5	Fixation	1043	963	448	636.39	636.39	0	0
Participant	1/29/15	I-VT filter		2131	5	Fixation	1043	960	444	636.4	636.4	0	0
Participant	1/29/15	I-VT filter		2135	5	Fixation	1043	962	444	636.4	636.4	0	0
Participant	1/29/15	I-VT filter		2138	5	Fixation	1043	960	446	636.4	636.4	0	0
Participant	1/29/15	I-VT filter		2141	5	Fixation	1043	960	448	636.39	636.39	0	0
Participant	1/29/15	I-VT filter		2145	5	Fixation	1043	964	440	636.4	636.4	0	0
Participant	1/29/15	I-VT filter		2148	5	Fixation	1043	959	448	636.39	636.39	0	0
Participant	1/29/15	I-VT filter		2151	5	Fixation	1043	960	446	636.37	636.37	0	0
Participant	1/29/15	I-VT filter		2155	5	Fixation	1043	963	448	636.41	636.41	0	0
Participant	1/29/15	I-VT filter		2158	5	Fixation	1043	961	454	636.42	636.42	0	0
Participant	1/29/15	I-VT filter		2161	5	Fixation	1043	960	447	636.39	636.39	0	0
Participant	1/29/15	I-VT filter		2165	5	Fixation	1043	960	452	636.4	636.4	0	0
Participant	1/29/15	I-VT filter		2168	5	Fixation	1043	958	457	636.37	636.37	0	0
Participant	1/29/15	I-VT filter		2171	5	Fixation	1043	957	455	636.39	636.39	0	0
Participant	1/29/15	I-VT filter		2175	5	Fixation	1043	957	449	636.4	636.4	0	0
Participant	1/29/15	I-VT filter		2178	5	Fixation	1043	959	454	636.4	636.4	0	0
Participant	1/29/15	I-VT filter		2181	5	Fixation	1043	959	447	636.41	636.41	0	0
Participant	1/29/15	I-VT filter		2185	5	Fixation	1043	958	448	636.39	636.39	0	0
Participant	1/29/15	I-VT filter		2188	5	Fixation	1043	961	453	636.36	636.36	0	0
Participant	1/29/15	I-VT filter		2191	5	Fixation	1043	958	451	636.39	636.39	0	0
Participant	1/29/15	I-VT filter		2195	5	Fixation	1043	962	451	636.36	636.36	0	0
Participant	1/29/15	I-VT filter		2198	5	Fixation	1043	958	453	636.39	636.39	0	0
Participant	1/29/15	I-VT filter		2201	5	Fixation	1043	960	452	636.35	636.35	0	0
Participant	1/29/15	I-VT filter		2205	5	Fixation	1043	958	450	636.37	636.37	0	0
Participant	1/29/15	I-VT filter		2208	5	Fixation	1043	957	454	636.32	636.32	0	0
Participant	1/29/15	I-VT filter		2211	5	Fixation	1043	959	455	636.3	636.3	0	0
Participant	1/29/15	I-VT filter		2215	5	Fixation	1043	955	449	636.31	636.31	0	0
Participant	1/29/15	I-VT filter		2218	5	Fixation	1043	961	453	636.28	636.28	0	0
Participant	1/29/15	I-VT filter		2221	5	Fixation	1043	958	453	636.27	636.27	0	0
Participant	1/29/15	I-VT filter		2225	5	Fixation	1043	959	451	636.28	636.28	0	0
Participant	1/29/15	I-VT filter		2228	5	Fixation	1043	960	455	636.28	636.28	0	0
Participant	1/29/15	I-VT filter		2231	5	Fixation	1043	957	452	636.27	636.27	0	0
Participant	1/29/15	I-VT filter		2235	5	Fixation	1043	958	455	636.27	636.27	0	0
Participant	1/29/15	I-VT filter		2238	5	Fixation	1043	958	456	636.25	636.25	0	0
Participant	1/29/15	I-VT filter		2241	5	Fixation	1043	959	455	636.25	636.25	0	0
Participant	1/29/15	I-VT filter		2245	5	Fixation	1043	957	450	636.3	636.3	0	0
Participant	1/29/15	I-VT filter		2248	5	Fixation	1043	959	454	636.28	636.28	0	0
Participant	1/29/15	I-VT filter		2251	5	Fixation	1043	957	452	636.27	636.27	0	0
Participant	1/29/15	I-VT filter		2255	5	Fixation	1043	959	451	636.24	636.24	0	0
Participant	1/29/15	I-VT filter		2258	5	Fixation	1043	959	450	636.28	636.28	0	0
Participant	1/29/15	I-VT filter		2261	5	Fixation	1043	961	452	636.25	636.25	0	0
Participant	1/29/15	I-VT filter		2265	5	Fixation	1043	959	448	636.25	636.25	0	0
Participant	1/29/15	I-VT filter		2268	5	Fixation	1043	957	453	636.29	636.29	0	0
Participant	1/29/15	I-VT filter		2271	5	Fixation	1043	957	449	636.26	636.26	0	0
Participant	1/29/15	I-VT filter		2275	5	Fixation	1043	959	455	636.26	636.26	0	0
Participant	1/29/15	I-VT filter		2278	5	Fixation	1043	958	452	636.28	636.28	0	0
Participant	1/29/15	I-VT filter		2281	5	Fixation	1043	954	455	636.26	636.26	0	0
Participant	1/29/15	I-VT filter		2285	5	Fixation	1043	957	456	636.29	636.29	0	0
Participant	1/29/15	I-VT filter		2288	5	Fixation	1043	955	452	636.27	636.27	0	0
Participant	1/29/15	I-VT filter		2291	5	Fixation	1043	957	450	636.29	636.29	0	0
Participant	1/29/15	I-VT filter		2295	5	Fixation	1043	959	457	636.29	636.29	0	0
Participant	1/29/15	I-VT filter		2298	5	Fixation	1043	957	451	636.27	636.27	0	0
Participant	1/29/15	I-VT filter		2301	5	Fixation	1043	958	449	636.29	636.29	0	0
Participant	1/29/15	I-VT filter		2305	5	Fixation	1043	959	451	636.29	636.29	0	0
Participant	1/29/15	I-VT filter		2308	5	Fixation	1043	957	453	636.27	636.27	0	0
Participant	1/29/15	I-VT filter		2311	5	Fixation	1043	960	450	636.31	636.31	0	0
Participant	1/29/15	I-VT filter		2315	5	Fixation	1043	958	452	636.27	636.27	0	0
Participant	1/29/15	I-VT filter		2318	5	Fixation	1043	957	453	636.28	636.28	0	0
Participant	1/29/15	I-VT filter		2321	5	Fixation	1043	958	453	636.26	636.26	0	0
Participant	1/29/15	I-VT filter		2325	5	Fixation	1043	958	458	636.24	636.24	0	0
Participant	1/29/15	I-VT filter		2328	5	Fixation	1043	957	454	636.24	636.24	0	0
Participant	1/29/15	I-VT filter		2331	5	Fixation	1043	960	451	636.24	636.24	0	0
Participant	1/29/15	I-VT filter		2335	5	Fixation	1043	957	450	636.24	636.24	0	0
Participant	1/29/15	I-VT filter		2338	5	Fixation	1043	956	452	636.24	636.24	0	0
Participant	1/29/15	I-VT filter		2341	5	Fixation	1043	958	454	636.26	636.26	0	0
Participant	1/29/15	I-VT filter		2345	5	Fixation	1043	955	453	636.25	636.25	0	0
Participant	1/29/15	I-VT filter		2348	5	Fixation	1043	956	453	636.24	636.24	0	0
Participant	1/29/15	I-VT filter		2351	5	Fixation	1043	960	455	636.23	636.23	0	0
Participant	1/29/15	I-VT filter		2355	5	Fixation	1043	959	452	636.25	636.25	0	0
Participant	1/29/15	I-VT filter		2358	5	Fixation	1043	960	452	636.23	636.23	0	0
Participant	1/29/15	I-VT filter		2361	5	Fixation	1043	956	452	636.25	636.25	0	0
Participant	1/29/15	I-VT filter		2365	5	Fixation	1043	958	452	636.25	636.25	0	0
Participant	1/29/15	I-VT filter		2368	5	Fixation	1043	957	452	636.26	636.26	0	0
Participant	1/29/15	I-VT filter		2371	5	Fixation	1043	955	456	636.29	636.29	0	0
Participant	1/29/15	I-VT filter		2375	5	Fixation	1043	956	455	636.26	636.26	0	0
Participant	1/29/15	I-VT filter		2378	5	Fixation	1043	957	454	636.27	636.27	0	0
Participant	1/29/15	I-VT filter		2381	5	Fixation	1043	959	453	636.27	636.27	0	0
Participant	1/29/15	I-VT filter		2385	5	Fixation	1043	957	454	636.25	636.25	0	0
Participant	1/29/15	I-VT filter		2388	5	Fixation	1043	956	452	636.24	636.24	0	0
Participant	1/29/15	I-VT filter		2391	5	Fixation	1043	958	449	636.24	636.24	0	0
Participant	1/29/15	I-VT filter		2395	5	Fixation	1043	956	451	636.23	636.23	0	0
Participant	1/29/15	I-VT filter		2398	5	Fixation	1043	956	455	636.25	636.25	0	0
Participant	1/29/15	I-VT filter		2401	5	Fixation	1043	955	450	636.25	636.25	0	0
Participant	1/29/15	I-VT filter		2405	5	Fixation	1043	956	459	636.23	636.23	0	0
Participant	1/29/15	I-VT filter		2408	5	Fixation	1043	959	449	636.22	636.22	0	0
Participant	1/29/15	I-VT filter		2411	5	Fixation	1043	958	455	636.22	636.22	0	0
Participant	1/29/15	I-VT filter		2415	5	Fixation	1043	954	447	636.22	636.22	0	0
Participant	1/29/15	I-VT filter		2418	5	Fixation	1043	956	457	636.25	636.25	0	0
Participant	1/29/15	I-VT filter		2421	5	Fixation	1043	960	452	636.23	636.23	0	0
Participant	1/29/15	I-VT filter		2425	5	Fixation	1043	958	455	636.19	636.19	0	0
Participant	1/29/15	I-VT filter		2428	5	Fixation	1043	958	452	636.24	636.24	0	0
Participant	1/29/15	I-VT filter		2431	5	Fixation	1043	960	454	636.23	636.23	0	0
Participant	1/29/15	I-VT filter		2435	5	Fixation	1043	958	452	636.25	636.25	0	0
Participant	1/29/15	I-VT filter		2438	5	Fixation	1043	958	451	636.23	636.23	0	0
Participant	1/29/15	I-VT filter		2441	5	Fixation	1043	955	452	636.24	636.24	0	0
Participant	1/29/15	I-VT filter		2445	5	Fixation	1043	956	451	636.26	636.26	0	0
Participant	1/29/15	I-VT filter		2448	5	Fixation	1043	956	452	636.25	636.25	0	0
Participant	1/29/15	I-VT filter		2451	5	Fixation	1043	957	453	636.27	636.27	0	0
Participant	1/29/15	I-VT filter		2455	5	Fixation	1043	957	448	636.25	636.25	0	0
Participant	1/29/15	I-VT filter		2458	5	Fixation	1043	957	451	636.25	636.25	0	0
Participant	1/29/15	I-VT filter		2461	5	Fixation	1043	958	451	636.26	636.26	0	0
Participant	1/29/15	I-VT filter		2465	5	Fixation	1043	957	457	636.25	636.25	0	0
Participant	1/29/15	I-VT filter		2468	5	Fixation	1043	954	457	636.25	636.25	0	0
Participant	1/29/15	I-VT filter		2471	5	Fixation	1043	957	456	636.27	636.27	0	0
Participant	1/29/15	I-VT filter		2475	5	Fixation	1043	957	453	636.28	636.28	0	0
Participant	1/29/15	I-VT filter		2478	5	Fixation	1043	959	452	636.3	636.3	0	0
Participant	1/29/15	I-VT filter		2481	5	Fixation	1043	956	451	636.29	636.29	0	0
Participant	1/29/15	I-VT filter		2485	5	Fixation	1043	955	452	636.32	636.32	0	0
Participant	1/29/15	I-VT filter		2488	5	Fixation	1043	958	450	636.33	636.33	0	0
Participant	1/29/15	I-VT filter		2491	5	Fixation	1043	954	455	636.29	636.29	0	0
Participant	1/29/15	I-VT filter		2495	5	Fixation	1043	958	450	636.31	636.31	0	0
Participant	1/29/15	I-VT filter		2498	5	Fixation	1043	957	448	636.3	636.3	0	0
Participant	1/29/15	I-VT filter		2501	5	Fixation	1043	960	450	636.32	636.32	0	0
Participant	1/29/15	I-VT filter		2505	5	Fixation	1043	958	450	636.34	636.34	0	0
Participant	1/29/15	I-VT filter		2508	5	Fixation	1043	959	456	636.34	636.34	0	0
Participant	1/29/15	I-VT filter		2511	5	Fixation	1043	959	449	636.34	636.34	0	0
Participant	1/29/15	I-VT filter		2515	5	Fixation	1043	958	449	636.35	636.35	0	0
Participant	1/29/15	I-VT filter		2518	5	Fixation	1043	959	449	636.38	636.38	0	0
Participant	1/29/15	I-VT filter		2521	5	Fixation	1043	957	447	636.39	636.39	0	0
Participant	1/29/15	I-VT filter		2525	5	Fixation	1043	957	452	636.36	636.36	0	0
Participant	1/29/15	I-VT filter		2528	5	Fixation	1043	958	448	636.34	636.34	0	0
Participant	1/29/15	I-VT filter		2531	5	Fixation	1043	959	452	636.33	636.33	0	0
Participant	1/29/15	I-VT filter		2535	5	Fixation	1043	955	448	636.33	636.33	0	0
Participant	1/29/15	I-VT filter		2538	5	Fixation	1043	958	447	636.32	636.32	0	0
Participant	1/29/15	I-VT filter		2541	5	Fixation	1043	959	449	636.33	636.33	0	0
Participant	1/29/15	I-VT filter		2545	5	Fixation	1043	955	451	636.32	636.32	0	0
Participant	1/29/15	I-VT filter		2548	5	Fixation	1043	958	452	636.34	636.34	0	0
Participant	1/29/15	I-VT filter		2551	5	Fixation	1043	959	452	636.33	636.33	0	0
Participant	1/29/15	I-VT filter		2555	5	Fixation	1043	959	451	636.32	636.32	0	0
Participant	1/29/15	I-VT filter		2558	5	Fixation	1043	959	450	636.37	636.37	0	0
Participant	1/29/15	I-VT filter		2561	5	Fixation	1043	958	454	636.34	636.34	0	0
Participant	1/29/15	I-VT filter		2565	5	Fixation	1043	958	454	636.34	636.34	0	0
Participant	1/29/15	I-VT filter		2568	5	Fixation	1043	960	457	636.38	636.38	0	0
Participant	1/29/15	I-VT filter		2571	5	Fixation	1043	957	451	636.38	636.38	0	0
Participant	1/29/15	I-VT filter		2575	5	Fixation	1043	959	452	636.32	636.32	0	0
Participant	1/29/15	I-VT filter		2578	5	Fixation	1043	956	451	636.34	636.34	0	0
Participant	1/29/15	I-VT filter		2581	5	Fixation	1043	959	454	636.33	636.33	0	0
Participant	1/29/15	I-VT filter		2585	5	Fixation	1043	958	452	636.34	636.34	0	0
Participant	1/29/15	I-VT filter		2588	5	Fixation	1043	957	454	636.33	636.33	0	0
Participant	1/29/15	I-VT filter		2591	5	Fixation	1043	957	452	636.33	636.33	0	0
Participant	1/29/15	I-VT filter		2595	5	Fixation	1043	955	454	636.34	636.34	0	0
Participant	1/29/15	I-VT filter		2598	5	Fixation	1043	958	453	636.33	636.33	0	0
Participant	1/29/15	I-VT filter		2601	5	Fixation	1043	957	450	636.35	636.35	0	0
Participant	1/29/15	I-VT filter		2605	5	Fixation	1043	956	449	636.37	636.37	0	0
Participant	1/29/15	I-VT filter		2608	5	Fixation	1043	954	455	636.38	636.38	0	0
Participant	1/29/15	I-VT filter		2611	5	Fixation	1043	957	450	636.36	636.36	0	0
Participant	1/29/15	I-VT filter		2615	5	Fixation	1043	959	459	636.38	636.38	0	0
Participant	1/29/15	I-VT filter		2618	5	Fixation	1043	958	447	636.37	636.37	0	0
Participant	1/29/15	I-VT filter		2621	5	Fixation	1043	957	452	636.38	636.38	0	0
Participant	1/29/15	I-VT filter		2625	5	Fixation	1043	958	448	636.41	636.41	0	0
Participant	1/29/15	I-VT filter		2628	5	Fixation	1043	959	453	636.4	636.4	0	0
Participant	1/29/15	I-VT filter		2631	5	Fixation	1043	956	453	636.41	636.41	0	0
Participant	1/29/15	I-VT filter		2635	5	Fixation	1043	955	453	636.4	636.4	0	0
Participant	1/29/15	I-VT filter		2638	5	Fixation	1043	958	454	636.41	636.41	0	0
Participant	1/29/15	I-VT filter		2641	5	Fixation	1043	960	452	636.42	636.42	0	0
Participant	1/29/15	I-VT filter		2645	5	Fixation	1043	957	454	636.43	636.43	0	0
Participant	1/29/15	I-VT filter		2648	5	Fixation	1043	954	451	636.44	636.44	0	0
Participant	1/29/15	I-VT filter		2651	5	Fixation	1043	959	451	636.42	636.42	0	0
Participant	1/29/15	I-VT filter		2655	5	Fixation	1043	955	454	636.45	636.45	0	0
Participant	1/29/15	I-VT filter		2658	5	Fixation	1043	957	453	636.44	636.44	0	0
Participant	1/29/15	I-VT filter		2661	5	Fixation	1043	955	452	636.44	636.44	0	0
Participant	1/29/15	I-VT filter		2664	5	Fixation	1043	956	453	636.43	636.43	0	0
Participant	1/29/15	I-VT filter		2668	5	Fixation	1043	958	453	636.47	636.47	0	0
Participant	1/29/15	I-VT filter		2671	5	Fixation	1043	956	451	636.44	636.44	0	0
Participant	1/29/15	I-VT filter		2675	5	Fixation	1043	958	455	636.48	636.48	0	0
Participant	1/29/15	I-VT filter		2678	5	Fixation	1043	956	457	636.45	636.45	0	0
Participant	1/29/15	I-VT filter		2681	5	Fixation	1043	954	457	636.42	636.42	0	0
Participant	1/29/15	I-VT filter		2685	5	Fixation	1043	959	452	636.44	636.44	0	0
Participant	1/29/15	I-VT filter		2688	5	Fixation	1043	962	453	636.45	636.45	0	0
Participant	1/29/15	I-VT filter		2691	5	Fixation	1043	958	451	636.45	636.45	0	0
Participant	1/29/15	I-VT filter		2695	5	Fixation	1043	954	457	636.46	636.46	0	0
Participant	1/29/15	I-VT filter		2698	5	Fixation	1043	953	456	636.46	636.46	0	0
Participant	1/29/15	I-VT filter		2701	5	Fixation	1043	960	456	636.44	636.44	0	0
Participant	1/29/15	I-VT filter		2705	5	Fixation	1043	957	458	636.46	636.46	0	0
Participant	1/29/15	I-VT filter		2708	5	Fixation	1043	961	458	636.44	636.44	0	0
Participant	1/29/15	I-VT filter		2711	5	Fixation	1043	960	447	636.46	636.46	0	0
Participant	1/29/15	I-VT filter		2715	5	Fixation	1043	958	457	636.47	636.47	0	0
Participant	1/29/15	I-VT filter		2718	5	Fixation	1043	959	453	636.48	636.48	0	0
Participant	1/29/15	I-VT filter		2721	5	Fixation	1043	957	457	636.47	636.47	0	0
Participant	1/29/15	I-VT filter		2725	5	Fixation	1043	959	450	636.53	636.53	0	0
Participant	1/29/15	I-VT filter		2728	5	Fixation	1043	957	454	636.51	636.51	0	0
Participant	1/29/15	I-VT filter		2731	5	Fixation	1043	959	454	636.53	636.53	0	0
Participant	1/29/15	I-VT filter		2734	5	Fixation	1043	958	453	636.56	636.56	0	0
Participant	1/29/15	I-VT filter		2738	5	Fixation	1043	961	450	636.57	636.57	0	0
Participant	1/29/15	I-VT filter		2741	5	Fixation	1043	955	446	636.6	636.6	0	0
Participant	1/29/15	I-VT filter		2745	5	Fixation	1043	958	453	636.59	636.59	0	0
Participant	1/29/15	I-VT filter		2748	5	Fixation	1043	958	450	636.62	636.62	0	0
Participant	1/29/15	I-VT filter		2751	5	Fixation	1043	956	447	636.66	636.66	0	0
Participant	1/29/15	I-VT filter		2755	5	Fixation	1043	955	447	636.7	636.7	0	0
Participant	1/29/15	I-VT filter		2758	5	Fixation	1043	959	444	636.75	636.75	0	0
Participant	1/29/15	I-VT filter		2761	5	Fixation	1043	956	446	636.8	636.8	0	0
Participant	1/29/15	I-VT filter		2764	5	Fixation	1043	956	451	636.85	636.85	0	0
Participant	1/29/15	I-VT filter		2768	5	Fixation	1043	954	445	636.91	636.91	0	0
Participant	1/29/15	I-VT filter		2771		Saccade	17	956	448	636.95	636.95	0	0
Participant	1/29/15	I-VT filter		2775		Saccade	17	952	451	636.99	636.99	0	0
Participant	1/29/15	I-VT filter		2778		Saccade	17	953	433	637.04	637.04	0	0
Participant	1/29/15	I-VT filter		2781		Saccade	17	957	501	637.1	637.1	0	0
Participant	1/29/15	I-VT filter		2785		Saccade	17	953	617	637.07	637.07	0	0
Participant	1/29/15	I-VT filter		2788		Unclassified	10	950	624		0	4	0
Participant	1/29/15	I-VT filter		2791		Unclassified	10	939	766	637.07	637.07	0	0
Participant	1/29/15	I-VT filter		2794		Unclassified	10	1003	693		0	4	0
Participant	1/29/15	I-VT filter		2798		Unclassified	160					4	4
Participant	1/29/15	I-VT filter		2801		Unclassified	160					4	4
Participant	1/29/15	I-VT filter		2804		Unclassified	160					4	4
Participant	1/29/15	I-VT filter		2808		Unclassified	160					4	4
Participant	1/29/15	I-VT filter		2811		Unclassified	160					4	4
Participant	1/29/15	I-VT filter		2815		Unclassified	160					4	4
Participant	1/29/15	I-VT filter		2818		Unclassified	160					4	4
Participant	1/29/15	I-VT filter		2821		Unclassified	160					4	4
Participant	1/29/15	I-VT filter		2825		Unclassified	160					4	4
Participant	1/29/15	I-VT filter		2828		Unclassified	160					4	4
Participant	1/29/15	I-VT filter		2831		Unclassified	160					4	4
Participant	1/29/15	I-VT filter		2834		Unclassified	160					4	4
Participant	1/29/15	I-VT filter		2838		Unclassified	160					4	4
Participant	1/29/15	I-VT filter		2841		Unclassified	160					4	4
Participant	1/29/15	I-VT filter		2845		Unclassified	160					4	4
Participant	1/29/15	I-VT filter		2848		Unclassified	160					4	4
Participant	1/29/15	I-VT filter		2851		Unclassified	160					4	4
Participant	1/29/15	I-VT filter		2855		Unclassified	160					4	4
Participant	1/29/15	I-VT filter		2858		Unclassified	160					4	4
Participant	1/29/15	I-VT filter		2861		Unclassified	160					4	4
Participant	1/29/15	I-VT filter		2864		Unclassified	160					4	4
Participant	1/29/15	I-VT filter		2868		Unclassified	160					4	4
Participant	1/29/15	I-VT filter		2871		Unclassified	160					4	4
Participant	1/29/15	I-VT filter		2874		Unclassified	160					4	4
Participant	1/29/15	I-VT filter		2878		Unclassified	160					4	4
Participant	1/29/15	I-VT filter		2881		Unclassified	160					4	4
Participant	1/29/15	I-VT filter		2885		Unclassified	160					4	4
Participant	1/29/15	I-VT filter		2888		Unclassified	160					4	4
Participant	1/29/15	I-VT filter		2891		Unclassified	160					4	4
Participant	1/29/15	I-VT filter		2895		Unclassified	160					4	4
Participant	1/29/15	I-VT filter		2898		Unclassified	160					4	4
Participant	1/29/15	I-VT filter		2901		Unclassified	160					4	4
Participant	1/29/15	I-VT filter		2904		Unclassified	160					4	4
Participant	1/29/15	I-VT filter		2908		Unclassified	160					4	4
Participant	1/29/15	I-VT filter		2911		Unclassified	160					4	4
Participant	1/29/15	I-VT filter		2915		Unclassified	160					4	4
Participant	1/29/15	I-VT filter		2918		Unclassified	160					4	4
Participant	1/29/15	I-VT filter		2921		Unclassified	160					4	4
Participant	1/29/15	I-VT filter		2925		Unclassified	160					4	4
Participant	1/29/15	I-VT filter		2928		Unclassified	160					4	4
Participant	1/29/15	I-VT filter		2931		Unclassified	160					4	4
Participant	1/29/15	I-VT filter		2934		Unclassified	160					4	4
Participant	1/29/15	I-VT filter		2938		Unclassified	160					4	4
Participant	1/29/15	I-VT filter		2941		Unclassified	160					4	4
Participant	1/29/15	I-VT filter		2944		Unclassified	160					4	4
Participant	1/29/15	I-VT filter		2948		Unclassified	160					4	4
Participant	1/29/15	I-VT filter		2951		Unclassified	160					4	4
Participant	1/29/15	I-VT filter		2954		Unclassified	160					4	4
Participant	1/29/15	I-VT filter		2958		Unclassified	10	960	516	628.73	628.73	0	0
Participant	1/29/15	I-VT filter		2961		Unclassified	10	964	517	628.83	628.83	0	0
Participant	1/29/15	I-VT filter		2964		Unclassified	10					4	4
Participant	1/29/15	I-VT filter		2968		Saccade	23					4	4
Participant	1/29/15	I-VT filter		2971		Saccade	23	907	517	627.58	627.58	3	1
Participant	1/29/15	I-VT filter		2974		Saccade	23	939	532	625.67	625.67	0	0
Participant	1/29/15	I-VT filter		2978		Saccade	23	937	533	625.02	625.02	0	0
Participant	1/29/15	I-VT filter		2981		Saccade	23	958	459	636.37	636.37	0	0
Participant	1/29/15	I-VT filter		2985		Saccade	23	958	456	636.34	636.34	0	0
Participant	1/29/15	I-VT filter		2988		Saccade	23	957	459	636.32	636.32	0	0
Participant	1/29/15	I-VT filter		2991	6	Fixation	830	950	441	636.28	636.28	0	0
Participant	1/29/15	I-VT filter		2994	6	Fixation	830	952	447	636.27	636.27	0	0
Participant	1/29/15	I-VT filter		2998	6	Fixation	830	956	446	636.24	636.24	0	0
Participant	1/29/15	I-VT filter		3001	6	Fixation	830	953	439	636.22	636.22	0	0
Participant	1/29/15	I-VT filter		3004	6	Fixation	830	955	442	636.2	636.2	0	0
Participant	1/29/15	I-VT filter		3008	6	Fixation	830	953	440	636.22	636.22	0	0
Participant	1/29/15	I-VT filter		3011	6	Fixation	830	954	444	636.21	636.21	0	0
Participant	1/29/15	I-VT filter		3014	6	Fixation	830	954	441	636.21	636.21	0	0
Participant	1/29/15	I-VT filter		3018	6	Fixation	830	954	448	636.2	636.2	0	0
Participant	1/29/15	I-VT filter		3021	6	Fixation	830	954	443	636.19	636.19	0	0
Participant	1/29/15	I-VT filter		3024	6	Fixation	830	955	445	636.2	636.2	0	0
Participant	1/29/15	I-VT filter		3028	6	Fixation	830	954	442	636.18	636.18	0	0
Participant	1/29/15	I-VT filter		3031	6	Fixation	830	956	446	636.17	636.17	0	0
Participant	1/29/15	I-VT filter		3034	6	Fixation	830	954	440	636.18	636.18	0	0
Participant	1/29/15	I-VT filter		3038	6	Fixation	830	955	444	636.17	636.17	0	0
Participant	1/29/15	I-VT filter		3041	6	Fixation	830	955	446	636.17	636.17	0	0
Participant	1/29/15	I-VT filter		3044	6	Fixation	830	952	444	636.15	636.15	0	0
Participant	1/29/15	I-VT filter		3048	6	Fixation	830	953	449	636.16	636.16	0	0
Participant	1/29/15	I-VT filter		3051	6	Fixation	830	957	446	636.17	636.17	0	0
Participant	1/29/15	I-VT filter		3055	6	Fixation	830	954	443	636.15	636.15	0	0
Participant	1/29/15	I-VT filter		3058	6	Fixation	830	953	444	636.16	636.16	0	0
Participant	1/29/15	I-VT filter		3061	6	Fixation	830	955	447	636.14	636.14	0	0
Participant	1/29/15	I-VT filter		3064	6	Fixation	830	957	448	636.15	636.15	0	0
Participant	1/29/15	I-VT filter		3068	6	Fixation	830	955	445	636.13	636.13	0	0
Participant	1/29/15	I-VT filter		3071	6	Fixation	830	955	444	636.11	636.11	0	0
Participant	1/29/15	I-VT filter		3074	6	Fixation	830	952	446	636.1	636.1	0	0
Participant	1/29/15	I-VT filter		3078	6	Fixation	830	956	444	636.11	636.11	0	0
Participant	1/29/15	I-VT filter		3081	6	Fixation	830	956	441	636.09	636.09	0	0
Participant	1/29/15	I-VT filter		3084	6	Fixation	830	956	442	636.08	636.08	0	0
Participant	1/29/15	I-VT filter		3088	6	Fixation	830	956	442	636.05	636.05	0	0
Participant	1/29/15	I-VT filter		3091	6	Fixation	830	956	447	636.04	636.04	0	0
Participant	1/29/15	I-VT filter		3094	6	Fixation	830	954	441	636.01	636.01	0	0
Participant	1/29/15	I-VT filter		3098	6	Fixation	830	957	442	636.01	636.01	0	0
Participant	1/29/15	I-VT filter		3101	6	Fixation	830	952	438	636.03	636.03	0	0
Participant	1/29/15	I-VT filter		3104	6	Fixation	830	956	442	636.01	636.01	0	0
Participant	1/29/15	I-VT filter		3108	6	Fixation	830	955	444	636.02	636.02	0	0
Participant	1/29/15	I-VT filter		3111	6	Fixation	830	954	441	636.01	636.01	0	0
Participant	1/29/15	I-VT filter		3114	6	Fixation	830	955	440	636.02	636.02	0	0
Participant	1/29/15	I-VT filter		3118	6	Fixation	830	955	441	636.01	636.01	0	0
Participant	1/29/15	I-VT filter		3121	6	Fixation	830	954	442	636	636	0	0
Participant	1/29/15	I-VT filter		3124	6	Fixation	830	955	444	636.02	636.02	0	0
Participant	1/29/15	I-VT filter		3128	6	Fixation	830	955	442	636	636	0	0
Participant	1/29/15	I-VT filter		3131	6	Fixation	830	956	437	636.01	636.01	0	0
Participant	1/29/15	I-VT filter		3134	6	Fixation	830	954	439	636.04	636.04	0	0
Participant	1/29/15	I-VT filter		3138	6	Fixation	830	955	442	636.01	636.01	0	0
Participant	1/29/15	I-VT filter		3141	6	Fixation	830	952	441	636.04	636.04	0	0
Participant	1/29/15	I-VT filter		3144	6	Fixation	830	956	441	636.03	636.03	0	0
Participant	1/29/15	I-VT filter		3148	6	Fixation	830	958	442	636.04	636.04	0	0
Participant	1/29/15	I-VT filter		3151	6	Fixation	830	956	440	636.02	636.02	0	0
Participant	1/29/15	I-VT filter		3155	6	Fixation	830	953	438	636.06	636.06	0	0
Participant	1/29/15	I-VT filter		3158	6	Fixation	830	953	438	636.08	636.08	0	0
Participant	1/29/15	I-VT filter		3161	6	Fixation	830	953	440	636.08	636.08	0	0
Participant	1/29/15	I-VT filter		3164	6	Fixation	830	954	442	636.08	636.08	0	0
Participant	1/29/15	I-VT filter		3168	6	Fixation	830	953	440	636.08	636.08	0	0
Participant	1/29/15	I-VT filter		3171	6	Fixation	830	955	440	636.13	636.13	0	0
Participant	1/29/15	I-VT filter		3174	6	Fixation	830	957	439	636.12	636.12	0	0
Participant	1/29/15	I-VT filter		3178	6	Fixation	830	959	438	636.14	636.14	0	0
Participant	1/29/15	I-VT filter		3181	6	Fixation	830	957	438	636.13	636.13	0	0
Participant	1/29/15	I-VT filter		3184	6	Fixation	830	958	436	636.15	636.15	0	0
Participant	1/29/15	I-VT filter		3188	6	Fixation	830	957	438	636.11	636.11	0	0
Participant	1/29/15	I-VT filter		3191	6	Fixation	830	956	433	636.14	636.14	0	0
Participant	1/29/15	I-VT filter		3194	6	Fixation	830	954	437	636.15	636.15	0	0
Participant	1/29/15	I-VT filter		3198	6	Fixation	830	962	436	636.14	636.14	0	0
Participant	1/29/15	I-VT filter		3201	6	Fixation	830	955	438	636.15	636.15	0	0
Participant	1/29/15	I-VT filter		3204	6	Fixation	830	958	436	636.12	636.12	0	0
Participant	1/29/15	I-VT filter		3208	6	Fixation	830	956	438	636.14	636.14	0	0
Participant	1/29/15	I-VT filter		3211	6	Fixation	830	957	436	636.13	636.13	0	0
Participant	1/29/15	I-VT filter		3214	6	Fixation	830	959	437	636.14	636.14	0	0
Participant	1/29/15	I-VT filter		3218	6	Fixation	830	956	438	636.13	636.13	0	0
Participant	1/29/15	I-VT filter		3221	6	Fixation	830	958	434	636.11	636.11	0	0
Participant	1/29/15	I-VT filter		3224	6	Fixation	830	958	437	636.13	636.13	0	0
Participant	1/29/15	I-VT filter		3228	6	Fixation	830	956	435	636.11	636.11	0	0
Participant	1/29/15	I-VT filter		3231	6	Fixation	830	958	436	636.12	636.12	0	0
Participant	1/29/15	I-VT filter		3234	6	Fixation	830	956	437	636.14	636.14	0	0
Participant	1/29/15	I-VT filter		3238	6	Fixation	830	956	434	636.12	636.12	0	0
Participant	1/29/15	I-VT filter		3241	6	Fixation	830	959	438	636.14	636.14	0	0
Participant	1/29/15	I-VT filter		3244	6	Fixation	830	954	440	636.13	636.13	0	0
Participant	1/29/15	I-VT filter		3248	6	Fixation	830	958	437	636.13	636.13	0	0
Participant	1/29/15	I-VT filter		3251	6	Fixation	830	954	435	636.13	636.13	0	0
Participant	1/29/15	I-VT filter		3254	6	Fixation	830	959	432	636.13	636.13	0	0
Participant	1/29/15	I-VT filter		3258	6	Fixation	830	957	438	636.13	636.13	0	0
Participant	1/29/15	I-VT filter		3261	6	Fixation	830	958	438	636.14	636.14	0	0
Participant	1/29/15	I-VT filter		3264	6	Fixation	830	962	433	636.13	636.13	0	0
Participant	1/29/15	I-VT filter		3268	6	Fixation	830	957	437	636.12	636.12	0	0
Participant	1/29/15	I-VT filter		3271	6	Fixation	830	957	433	636.09	636.09	0	0
Participant	1/29/15	I-VT filter		3274	6	Fixation	830	957	434	636.11	636.11	0	0
Participant	1/29/15	I-VT filter		3278	6	Fixation	830	963	433	636.09	636.09	0	0
Participant	1/29/15	I-VT filter		3281	6	Fixation	830	957	435	636.12	636.12	0	0
Participant	1/29/15	I-VT filter		3284	6	Fixation	830	957	432	636.13	636.13	0	0
Participant	1/29/15	I-VT filter		3288	6	Fixation	830	957	430	636.1	636.1	0	0
Participant	1/29/15	I-VT filter		3291	6	Fixation	830	962	435	636.11	636.11	0	0
Participant	1/29/15	I-VT filter		3294	6	Fixation	830	960	435	636.14	636.14	0	0
Participant	1/29/15	I-VT filter		3298	6	Fixation	830	957	433	636.16	636.16	0	0
Participant	1/29/15	I-VT filter		3301	6	Fixation	830	955	429	636.15	636.15	0	0
Participant	1/29/15	I-VT filter		3304	6	Fixation	830	951	430	636.17	636.17	0	0
Participant	1/29/15	I-VT filter		3308	6	Fixation	830	953	428	636.19	636.19	0	0
Participant	1/29/15	I-VT filter		3311	6	Fixation	830	952	430	636.16	636.16	0	0
Participant	1/29/15	I-VT filter		3314	6	Fixation	830	953	429	636.16	636.16	0	0
Participant	1/29/15	I-VT filter		3318	6	Fixation	830	952	431	636.17	636.17	0	0
Participant	1/29/15	I-VT filter		3321	6	Fixation	830	951	429	636.15	636.15	0	0
Participant	1/29/15	I-VT filter		3324	6	Fixation	830	950	430	636.16	636.16	0	0
Participant	1/29/15	I-VT filter		3328	6	Fixation	830	952	433	636.13	636.13	0	0
Participant	1/29/15	I-VT filter		3331	6	Fixation	830	951	430	636.16	636.16	0	0
Participant	1/29/15	I-VT filter		3334	6	Fixation	830	952	430	636.11	636.11	0	0
Participant	1/29/15	I-VT filter		3338	6	Fixation	830	956	432	636.12	636.12	0	0
Participant	1/29/15	I-VT filter		3341	6	Fixation	830	949	430	636.12	636.12	0	0
Participant	1/29/15	I-VT filter		3344	6	Fixation	830	951	431	636.13	636.13	0	0
Participant	1/29/15	I-VT filter		3348	6	Fixation	830	949	430	636.1	636.1	0	0
Participant	1/29/15	I-VT filter		3351	6	Fixation	830	952	431	636.1	636.1	0	0
Participant	1/29/15	I-VT filter		3354	6	Fixation	830	952	431	636.12	636.12	0	0
Participant	1/29/15	I-VT filter		3358	6	Fixation	830	953	430	636.14	636.14	0	0
Participant	1/29/15	I-VT filter		3361	6	Fixation	830	953	433	636.11	636.11	0	0
Participant	1/29/15	I-VT filter		3364	6	Fixation	830	948	431	636.12	636.12	0	0
Participant	1/29/15	I-VT filter		3368	6	Fixation	830	951	434	636.12	636.12	0	0
Participant	1/29/15	I-VT filter		3371	6	Fixation	830	952	432	636.12	636.12	0	0
Participant	1/29/15	I-VT filter		3374	6	Fixation	830	949	429	636.11	636.11	0	0
Participant	1/29/15	I-VT filter		3378	6	Fixation	830	953	435	636.15	636.15	0	0
Participant	1/29/15	I-VT filter		3381	6	Fixation	830	951	431	636.14	636.14	0	0
Participant	1/29/15	I-VT filter		3384	6	Fixation	830	952	432	636.13	636.13	0	0
Participant	1/29/15	I-VT filter		3388	6	Fixation	830	951	429	636.14	636.14	0	0
Participant	1/29/15	I-VT filter		3391	6	Fixation	830	952	430	636.15	636.15	0	0
Participant	1/29/15	I-VT filter		3394	6	Fixation	830	952	432	636.13	636.13	0	0
Participant	1/29/15	I-VT filter		3398	6	Fixation	830	948	433	636.13	636.13	0	0
Participant	1/29/15	I-VT filter		3401	6	Fixation	830	951	435	636.12	636.12	0	0
Participant	1/29/15	I-VT filter		3404	6	Fixation	830	947	437	636.13	636.13	0	0
Participant	1/29/15	I-VT filter		3408	6	Fixation	830	953	435	636.13	636.13	0	0
Participant	1/29/15	I-VT filter		3411	6	Fixation	830	954	432	636.11	636.11	0	0
Participant	1/29/15	I-VT filter		3414	6	Fixation	830	952	438	636.09	636.09	0	0
Participant	1/29/15	I-VT filter		3418	6	Fixation	830	948	432	636.09	636.09	0	0
Participant	1/29/15	I-VT filter		3421	6	Fixation	830	947	435	636.1	636.1	0	0
Participant	1/29/15	I-VT filter		3424	6	Fixation	830	954	434	636.11	636.11	0	0
Participant	1/29/15	I-VT filter		3428	6	Fixation	830	950	428	636.08	636.08	0	0
Participant	1/29/15	I-VT filter		3431	6	Fixation	830	950	433	636.09	636.09	0	0
Participant	1/29/15	I-VT filter		3434	6	Fixation	830	952	430	636.08	636.08	0	0
Participant	1/29/15	I-VT filter		3438	6	Fixation	830	953	429	636.09	636.09	0	0
Participant	1/29/15	I-VT filter		3441	6	Fixation	830	952	435	636.06	636.06	0	0
Participant	1/29/15	I-VT filter		3444	6	Fixation	830	952	434	636.06	636.06	0	0
Participant	1/29/15	I-VT filter		3448	6	Fixation	830	951	434	636.11	636.11	0	0
Participant	1/29/15	I-VT filter		3451	6	Fixation	830	949	430	636.08	636.08	0	0
Participant	1/29/15	I-VT filter		3454	6	Fixation	830	953	437	636.08	636.08	0	0
Participant	1/29/15	I-VT filter		3458	6	Fixation	830	952	436	636.08	636.08	0	0
Participant	1/29/15	I-VT filter		3461	6	Fixation	830	951	431	636.07	636.07	0	0
Participant	1/29/15	I-VT filter		3464	6	Fixation	830	949	433	636.1	636.1	0	0
Participant	1/29/15	I-VT filter		3468	6	Fixation	830	951	431	636.08	636.08	0	0
Participant	1/29/15	I-VT filter		3471	6	Fixation	830	952	438	636.09	636.09	0	0
Participant	1/29/15	I-VT filter		3474	6	Fixation	830	953	434	636.08	636.08	0	0
Participant	1/29/15	I-VT filter		3478	6	Fixation	830	951	433	636.09	636.09	0	0
Participant	1/29/15	I-VT filter		3481	6	Fixation	830	953	436	636.11	636.11	0	0
Participant	1/29/15	I-VT filter		3484	6	Fixation	830	948	431	636.09	636.09	0	0
Participant	1/29/15	I-VT filter		3488	6	Fixation	830	952	438	636.06	636.06	0	0
Participant	1/29/15	I-VT filter		3491	6	Fixation	830	949	431	636.08	636.08	0	0
Participant	1/29/15	I-VT filter		3494	6	Fixation	830	952	433	636.05	636.05	0	0
Participant	1/29/15	I-VT filter		3498	6	Fixation	830	953	432	636.06	636.06	0	0
Participant	1/29/15	I-VT filter		3501	6	Fixation	830	950	436	636.09	636.09	0	0
Participant	1/29/15	I-VT filter		3504	6	Fixation	830	956	438	636.09	636.09	0	0
Participant	1/29/15	I-VT filter		3508	6	Fixation	830	959	435	636.1	636.1	0	0
Participant	1/29/15	I-VT filter		3511	6	Fixation	830	960	430	636.11	636.11	0	0
Participant	1/29/15	I-VT filter		3514	6	Fixation	830	961	433	636.12	636.12	0	0
Participant	1/29/15	I-VT filter		3518	6	Fixation	830	957	430	636.12	636.12	0	0
Participant	1/29/15	I-VT filter		3521	6	Fixation	830	961	434	636.09	636.09	0	0
Participant	1/29/15	I-VT filter		3524	6	Fixation	830	957	429	636.12	636.12	0	0
Participant	1/29/15	I-VT filter		3528	6	Fixation	830	961	429	636.08	636.08	0	0
Participant	1/29/15	I-VT filter		3531	6	Fixation	830	961	430	636.08	636.08	0	0
Participant	1/29/15	I-VT filter		3534	6	Fixation	830	956	434	636.07	636.07	0	0
Participant	1/29/15	I-VT filter		3538	6	Fixation	830	958	430	636.08	636.08	0	0
Participant	1/29/15	I-VT filter		3541	6	Fixation	830	961	430	636.07	636.07	0	0
Participant	1/29/15	I-VT filter		3544	6	Fixation	830	958	432	636.06	636.06	0	0
Participant	1/29/15	I-VT filter		3548	6	Fixation	830	962	429	636.05	636.05	0	0
Participant	1/29/15	I-VT filter		3551	6	Fixation	830	960	433	636.03	636.03	0	0
Participant	1/29/15	I-VT filter		3554	6	Fixation	830	963	433	636.02	636.02	0	0
Participant	1/29/15	I-VT filter		3558	6	Fixation	830	958	429	636.02	636.02	0	0
Participant	1/29/15	I-VT filter		3561	6	Fixation	830	958	433	636.01	636.01	0	0
Participant	1/29/15	I-VT filter		3564	6	Fixation	830	960	430	635.99	635.99	0	0
Participant	1/29/15	I-VT filter		3568	6	Fixation	830	961	430	635.99	635.99	0	0
Participant	1/29/15	I-VT filter		3571	6	Fixation	830	961	430	636	636	0	0
Participant	1/29/15	I-VT filter		3574	6	Fixation	830	962	431	635.94	635.94	0	0
Participant	1/29/15	I-VT filter		3578	6	Fixation	830	961	428	635.94	635.94	0	0
Participant	1/29/15	I-VT filter		3581	6	Fixation	830	961	430	635.92	635.92	0	0
Participant	1/29/15	I-VT filter	BottomRight.avi	3584	6	Fixation	830	964	425	635.9	635.9	0	0
Participant	1/29/15	I-VT filter	BottomRight.avi	3588	6	Fixation	830	963	430	635.86	635.86	0	0
Participant	1/29/15	I-VT filter	BottomRight.avi	3591	6	Fixation	830	957	428	635.87	635.87	0	0
Participant	1/29/15	I-VT filter	BottomRight.avi	3594	6	Fixation	830	960	432	635.87	635.87	0	0
Participant	1/29/15	I-VT filter	BottomRight.avi	3598	6	Fixation	830	958	430	635.84	635.84	0	0
Participant	1/29/15	I-VT filter	BottomRight.avi	3601	6	Fixation	830	963	432	635.85	635.85	0	0
Participant	1/29/15	I-VT filter	BottomRight.avi	3604	6	Fixation	830	960	433	635.82	635.82	0	0
Participant	1/29/15	I-VT filter	BottomRight.avi	3608	6	Fixation	830	960	431	635.83	635.83	0	0
Participant	1/29/15	I-VT filter	BottomRight.avi	3611	6	Fixation	830	961	430	635.76	635.76	0	0
Participant	1/29/15	I-VT filter	BottomRight.avi	3614	6	Fixation	830	963	429	635.73	635.73	0	0
Participant	1/29/15	I-VT filter	BottomRight.avi	3618	6	Fixation	830	956	424	635.7	635.7	0	0
Participant	1/29/15	I-VT filter	BottomRight.avi	3621	6	Fixation	830	964	430	635.68	635.68	0	0
Participant	1/29/15	I-VT filter	BottomRight.avi	3624	6	Fixation	830	960	429	635.64	635.64	0	0
Participant	1/29/15	I-VT filter	BottomRight.avi	3628	6	Fixation	830	960	435	635.63	635.63	0	0
Participant	1/29/15	I-VT filter	BottomRight.avi	3631	6	Fixation	830	961	431	635.63	635.63	0	0
Participant	1/29/15	I-VT filter	BottomRight.avi	3634	6	Fixation	830	961	428	635.63	635.63	0	0
Participant	1/29/15	I-VT filter	BottomRight.avi	3638	6	Fixation	830	962	432	635.65	635.65	0	0
Participant	1/29/15	I-VT filter	BottomRight.avi	3641	6	Fixation	830	960	431	635.63	635.63	0	0
Participant	1/29/15	I-VT filter	BottomRight.avi	3644	6	Fixation	830	961	431	635.62	635.62	0	0
Participant	1/29/15	I-VT filter	BottomRight.avi	3648	6	Fixation	830	962	430	635.63	635.63	0	0
Participant	1/29/15	I-VT filter	BottomRight.avi	3651	6	Fixation	830	964	427	635.58	635.58	0	0
Participant	1/29/15	I-VT filter	BottomRight.avi	3654	6	Fixation	830	962	426	635.61	635.61	0	0
Participant	1/29/15	I-VT filter	BottomRight.avi	3658	6	Fixation	830	960	430	635.58	635.58	0	0
Participant	1/29/15	I-VT filter	BottomRight.avi	3661	6	Fixation	830	963	432	635.58	635.58	0	0
Participant	1/29/15	I-VT filter	BottomRight.avi	3664	6	Fixation	830	962	426	635.58	635.58	0	0
Participant	1/29/15	I-VT filter	BottomRight.avi	3668	6	Fixation	830	961	432	635.54	635.54	0	0
Participant	1/29/15	I-VT filter	BottomRight.avi	3671	6	Fixation	830	961	425	635.49	635.49	0	0
Participant	1/29/15	I-VT filter	BottomRight.avi	3674	6	Fixation	830	962	429	635.49	635.49	0	0
Participant	1/29/15	I-VT filter	BottomRight.avi	3678	6	Fixation	830	963	430	635.48	635.48	0	0
Participant	1/29/15	I-VT filter	BottomRight.avi	3681	6	Fixation	830	961	426	635.47	635.47	0	0
Participant	1/29/15	I-VT filter	BottomRight.avi	3684	6	Fixation	830	959	426	635.49	635.49	0	0
Participant	1/29/15	I-VT filter	BottomRight.avi	3688	6	Fixation	830	963	430	635.48	635.48	0	0
Participant	1/29/15	I-VT filter	BottomRight.avi	3691	6	Fixation	830	961	429	635.49	635.49	0	0
Participant	1/29/15	I-VT filter	BottomRight.avi	3694	6	Fixation	830	963	425	635.53	635.53	0	0
Participant	1/29/15	I-VT filter	BottomRight.avi	3698	6	Fixation	830	961	425	635.49	635.49	0	0
Participant	1/29/15	I-VT filter	BottomRight.avi	3701	6	Fixation	830	959	428	635.5	635.5	0	0
Participant	1/29/15	I-VT filter	BottomRight.avi	3704	6	Fixation	830	960	428	635.49	635.49	0	0
Participant	1/29/15	I-VT filter	BottomRight.avi	3708	6	Fixation	830	959	430	635.48	635.48	0	0
Participant	1/29/15	I-VT filter	BottomRight.avi	3711	6	Fixation	830	959	428	635.48	635.48	0	0
Participant	1/29/15	I-VT filter	BottomRight.avi	3714	6	Fixation	830	961	433	635.48	635.48	0	0
Participant	1/29/15	I-VT filter	BottomRight.avi	3718	6	Fixation	830	962	431	635.49	635.49	0	0
Participant	1/29/15	I-VT filter	BottomRight.avi	3721	6	Fixation	830	959	431	635.46	635.46	0	0
Participant	1/29/15	I-VT filter	BottomRight.avi	3724	6	Fixation	830	960	429	635.48	635.48	0	0
Participant	1/29/15	I-VT filter	BottomRight.avi	3728	6	Fixation	830	958	431	635.49	635.49	0	0
Participant	1/29/15	I-VT filter	BottomRight.avi	3731	6	Fixation	830	959	427	635.49	635.49	0	0
Participant	1/29/15	I-VT filter	BottomRight.avi	3734	6	Fixation	830	959	433	635.45	635.45	0	0
Participant	1/29/15	I-VT filter	BottomRight.avi	3738	6	Fixation	830	959	423	635.46	635.46	0	0
Participant	1/29/15	I-VT filter	BottomRight.avi	3741	6	Fixation	830	961	431	635.47	635.47	0	0
Participant	1/29/15	I-VT filter	BottomRight.avi	3744	6	Fixation	830	958	431	635.46	635.46	0	0
Participant	1/29/15	I-VT filter	BottomRight.avi	3748	6	Fixation	830	959	429	635.46	635.46	0	0
Participant	1/29/15	I-VT filter	BottomRight.avi	3751	6	Fixation	830	956	427	635.45	635.45	0	0
Participant	1/29/15	I-VT filter	BottomRight.avi	3754	6	Fixation	830	961	430	635.48	635.48	0	0
Participant	1/29/15	I-VT filter	BottomRight.avi	3758	6	Fixation	830	960	426	635.51	635.51	0	0
Participant	1/29/15	I-VT filter	BottomRight.avi	3761	6	Fixation	830	958	428	635.53	635.53	0	0
Participant	1/29/15	I-VT filter	BottomRight.avi	3764	6	Fixation	830	958	431	635.51	635.51	0	0
Participant	1/29/15	I-VT filter	BottomRight.avi	3768	6	Fixation	830	957	424	635.52	635.52	0	0
Participant	1/29/15	I-VT filter	BottomRight.avi	3771	6	Fixation	830	961	433	635.56	635.56	0	0
Participant	1/29/15	I-VT filter	BottomRight.avi	3774	6	Fixation	830	960	430	635.53	635.53	0	0
Participant	1/29/15	I-VT filter	BottomRight.avi	3778	6	Fixation	830	962	432	635.55	635.55	0	0
Participant	1/29/15	I-VT filter	BottomRight.avi	3781	6	Fixation	830	960	427	635.54	635.54	0	0
Participant	1/29/15	I-VT filter	BottomRight.avi	3784	6	Fixation	830	959	433	635.56	635.56	0	0
Participant	1/29/15	I-VT filter	BottomRight.avi	3788	6	Fixation	830	959	425	635.56	635.56	0	0
Participant	1/29/15	I-VT filter	BottomRight.avi	3791	6	Fixation	830	959	431	635.57	635.57	0	0
Participant	1/29/15	I-VT filter	BottomRight.avi	3794	6	Fixation	830	960	432	635.58	635.58	0	0
Participant	1/29/15	I-VT filter	BottomRight.avi	3798	6	Fixation	830	960	427	635.59	635.59	0	0
Participant	1/29/15	I-VT filter	BottomRight.avi	3801	6	Fixation	830	959	429	635.59	635.59	0	0
Participant	1/29/15	I-VT filter	BottomRight.avi	3804	6	Fixation	830	958	432	635.59	635.59	0	0
Participant	1/29/15	I-VT filter	BottomRight.avi	3808	6	Fixation	830	959	426	635.6	635.6	0	0
Participant	1/29/15	I-VT filter	BottomRight.avi	3811	6	Fixation	830	960	430	635.6	635.6	0	0
Participant	1/29/15	I-VT filter	BottomRight.avi	3814	6	Fixation	830	958	432	635.59	635.59	0	0
Participant	1/29/15	I-VT filter	BottomRight.avi	3818	6	Fixation	830	959	423	635.62	635.62	0	0
Participant	1/29/15	I-VT filter	BottomRight.avi	3821		Saccade	53	960	425	635.63	635.63	0	0
Participant	1/29/15	I-VT filter	BottomRight.avi	3824		Saccade	53	960	422	635.61	635.61	0	0
Participant	1/29/15	I-VT filter	BottomRight.avi	3828		Saccade	53	972	418	635.62	635.62	0	0
Participant	1/29/15	I-VT filter	BottomRight.avi	3831		Saccade	53	998	435	635.64	635.64	0	0
Participant	1/29/15	I-VT filter	BottomRight.avi	3834		Saccade	53	1033	461	635.66	635.66	0	0
Participant	1/29/15	I-VT filter	BottomRight.avi	3838		Saccade	53	1073	511	635.61	635.61	0	0
Participant	1/29/15	I-VT filter	BottomRight.avi	3841		Saccade	53	1122	573	635.62	635.62	0	0
Participant	1/29/15	I-VT filter	BottomRight.avi	3844		Saccade	53	1176	633	635.61	635.61	0	0
Participant	1/29/15	I-VT filter	BottomRight.avi	3848		Saccade	53	1231	686	635.67	635.67	0	0
Participant	1/29/15	I-VT filter	BottomRight.avi	3851		Saccade	53	1289	738	635.74	635.74	0	0
Participant	1/29/15	I-VT filter	BottomRight.avi	3854		Saccade	53	1340	777	635.81	635.81	0	0
Participant	1/29/15	I-VT filter	BottomRight.avi	3858		Saccade	53	1389	811	635.73	635.73	0	0
Participant	1/29/15	I-VT filter	BottomRight.avi	3861		Saccade	53	1433	824	635.71	635.71	0	0
Participant	1/29/15	I-VT filter	BottomRight.avi	3864		Saccade	53	1458	845	635.77	635.77	0	0
Participant	1/29/15	I-VT filter	BottomRight.avi	3868		Saccade	53	1466	830	635.76	635.76	0	0
Participant	1/29/15	I-VT filter	BottomRight.avi	3871		Saccade	53	1466	846	635.74	635.74	0	0
Participant	1/29/15	I-VT filter	BottomRight.avi	3874		Unclassified	27	1464	839	635.71	635.71	0	0
Participant	1/29/15	I-VT filter	BottomRight.avi	3878		Unclassified	27	1476	834	635.72	635.72	0	0
Participant	1/29/15	I-VT filter	BottomRight.avi	3881		Unclassified	27	1470	828	635.67	635.67	0	0
Participant	1/29/15	I-VT filter	BottomRight.avi	3884		Unclassified	27	1468	841	635.66	635.66	0	0
Participant	1/29/15	I-VT filter	BottomRight.avi	3888		Unclassified	27	1472	841	635.62	635.62	0	0
Participant	1/29/15	I-VT filter	BottomRight.avi	3891		Unclassified	27	1476	832	635.62	635.62	0	0
Participant	1/29/15	I-VT filter	BottomRight.avi	3894		Unclassified	27	1475	839	635.61	635.61	0	0
Participant	1/29/15	I-VT filter	BottomRight.avi	3898		Unclassified	27	1477	830	635.62	635.62	0	0
Participant	1/29/15	I-VT filter	BottomRight.avi	3901		Saccade	3	1481	829	635.57	635.57	0	0
Participant	1/29/15	I-VT filter	BottomRight.avi	3904		Unclassified	7	1473	836	635.57	635.57	0	0
Participant	1/29/15	I-VT filter	BottomRight.avi	3908		Unclassified	7	1458	850	635.52	635.52	0	0
Participant	1/29/15	I-VT filter	BottomRight.avi	3911		Saccade	3	1454	861	635.52	635.52	0	0
Participant	1/29/15	I-VT filter	BottomRight.avi	3914	7	Fixation	93	1459	851	635.52	635.52	0	0
Participant	1/29/15	I-VT filter	BottomRight.avi	3918	7	Fixation	93	1462	845	635.49	635.49	0	0
Participant	1/29/15	I-VT filter	BottomRight.avi	3921	7	Fixation	93	1459	848	635.47	635.47	0	0
Participant	1/29/15	I-VT filter	BottomRight.avi	3924	7	Fixation	93	1459	846	635.44	635.44	0	0
Participant	1/29/15	I-VT filter	BottomRight.avi	3928	7	Fixation	93	1454	844	635.44	635.44	0	0
Participant	1/29/15	I-VT filter	BottomRight.avi	3931	7	Fixation	93	1455	847	635.43	635.43	0	0
Participant	1/29/15	I-VT filter	BottomRight.avi	3934	7	Fixation	93	1458	858	635.42	635.42	0	0
Participant	1/29/15	I-VT filter	BottomRight.avi	3938	7	Fixation	93	1458	847	635.41	635.41	0	0
Participant	1/29/15	I-VT filter	BottomRight.avi	3941	7	Fixation	93	1458	861	635.42	635.42	0	0
Participant	1/29/15	I-VT filter	BottomRight.avi	3944	7	Fixation	93	1452	847	635.39	635.39	0	0
Participant	1/29/15	I-VT filter	BottomRight.avi	3948	7	Fixation	93	1462	858	635.38	635.38	0	0
Participant	1/29/15	I-VT filter	BottomRight.avi	3951	7	Fixation	93	1454	842	635.4	635.4	0	0
Participant	1/29/15	I-VT filter	BottomRight.avi	3954	7	Fixation	93	1454	855	635.38	635.38	0	0
Participant	1/29/15	I-VT filter	BottomRight.avi	3958	7	Fixation	93	1457	853	635.41	635.41	0	0
Participant	1/29/15	I-VT filter	BottomRight.avi	3961	7	Fixation	93	1458	847	635.43	635.43	0	0
Participant	1/29/15	I-VT filter	BottomRight.avi	3964	7	Fixation	93	1457	848	635.43	635.43	0	0
Participant	1/29/15	I-VT filter	BottomRight.avi	3968	7	Fixation	93	1451	851	635.42	635.42	0	0
Participant	1/29/15	I-VT filter	BottomRight.avi	3971	7	Fixation	93	1454	850	635.39	635.39	0	0
Participant	1/29/15	I-VT filter	BottomRight.avi	3974	7	Fixation	93	1454	856	635.38	635.38	0	0
Participant	1/29/15	I-VT filter	BottomRight.avi	3978	7	Fixation	93	1455	846	635.4	635.4	0	0
Participant	1/29/15	I-VT filter	BottomRight.avi	3981	7	Fixation	93	1456	855	635.37	635.37	0	0
Participant	1/29/15	I-VT filter	BottomRight.avi	3984	7	Fixation	93	1450	852	635.35	635.35	0	0
Participant	1/29/15	I-VT filter	BottomRight.avi	3988	7	Fixation	93	1455	853	635.34	635.34	0	0
Participant	1/29/15	I-VT filter	BottomRight.avi	3991	7	Fixation	93	1452	848	635.34	635.34	0	0
Participant	1/29/15	I-VT filter	BottomRight.avi	3994	7	Fixation	93	1450	843	635.33	635.33	0	0
Participant	1/29/15	I-VT filter	BottomRight.avi	3998	7	Fixation	93	1453	853	635.29	635.29	0	0
Participant	1/29/15	I-VT filter	BottomRight.avi	4001	7	Fixation	93	1455	848	635.28	635.28	0	0
Participant	1/29/15	I-VT filter	BottomRight.avi	4004	7	Fixation	93	1454	846	635.28	635.28	0	0
Participant	1/29/15	I-VT filter	BottomRight.avi	4008		Saccade	23	1454	849	635.28	635.28	0	0
Participant	1/29/15	I-VT filter	BottomRight.avi	4011		Saccade	23	1454	842	635.27	635.27	0	0
Participant	1/29/15	I-VT filter	BottomRight.avi	4014		Saccade	23	1459	834	635.29	635.29	0	0
Participant	1/29/15	I-VT filter	BottomRight.avi	4018		Saccade	23	1462	816	635.28	635.28	0	0
Participant	1/29/15	I-VT filter	BottomRight.avi	4021		Saccade	23	1459	791	635.25	635.25	0	0
Participant	1/29/15	I-VT filter	BottomRight.avi	4024		Saccade	23	1453	777	635.25	635.25	0	0
Participant	1/29/15	I-VT filter	BottomRight.avi	4028		Saccade	23	1451	785	635.24	635.24	0	0
Participant	1/29/15	I-VT filter	BottomRight.avi	4031	8	Fixation	1893	1449	788	635.23	635.23	0	0
Participant	1/29/15	I-VT filter	BottomRight.avi	4034	8	Fixation	1893	1451	780	635.21	635.21	0	0
Participant	1/29/15	I-VT filter	BottomRight.avi	4038	8	Fixation	1893	1450	788	635.18	635.18	0	0
Participant	1/29/15	I-VT filter	BottomRight.avi	4041	8	Fixation	1893	1452	783	635.15	635.15	0	0
Participant	1/29/15	I-VT filter	BottomRight.avi	4044	8	Fixation	1893	1455	787	635.13	635.13	0	0
Participant	1/29/15	I-VT filter	BottomRight.avi	4048	8	Fixation	1893	1455	780	635.13	635.13	0	0
Participant	1/29/15	I-VT filter	BottomRight.avi	4051	8	Fixation	1893	1449	783	635.12	635.12	0	0
Participant	1/29/15	I-VT filter	BottomRight.avi	4054	8	Fixation	1893	1454	785	635.11	635.11	0	0
Participant	1/29/15	I-VT filter	BottomRight.avi	4058	8	Fixation	1893	1454	778	635.08	635.08	0	0
Participant	1/29/15	I-VT filter	BottomRight.avi	4061	8	Fixation	1893	1451	782	635.07	635.07	0	0
Participant	1/29/15	I-VT filter	BottomRight.avi	4064	8	Fixation	1893	1457	790	635.08	635.08	0	0
Participant	1/29/15	I-VT filter	BottomRight.avi	4068	8	Fixation	1893	1455	792	635.06	635.06	0	0
Participant	1/29/15	I-VT filter	BottomRight.avi	4071	8	Fixation	1893	1454	789	635.06	635.06	0	0
Participant	1/29/15	I-VT filter	BottomRight.avi	4074	8	Fixation	1893	1456	786	635.06	635.06	0	0
Participant	1/29/15	I-VT filter	BottomRight.avi	4078	8	Fixation	1893	1452	784	635.04	635.04	0	0
Participant	1/29/15	I-VT filter	BottomRight.avi	4081	8	Fixation	1893	1456	788	635.05	635.05	0	0
Participant	1/29/15	I-VT filter	BottomRight.avi	4084	8	Fixation	1893	1457	786	635.04	635.04	0	0
Participant	1/29/15	I-VT filter	BottomRight.avi	4088	8	Fixation	1893	1455	786	635.03	635.03	0	0
Participant	1/29/15	I-VT filter	BottomRight.avi	4091	8	Fixation	1893	1456	788	635.03	635.03	0	0
Participant	1/29/15	I-VT filter	BottomRight.avi	4094	8	Fixation	1893	1451	785	635.04	635.04	0	0
Participant	1/29/15	I-VT filter	BottomRight.avi	4098	8	Fixation	1893	1451	785	635.03	635.03	0	0
Participant	1/29/15	I-VT filter	BottomRight.avi	4101	8	Fixation	1893	1455	787	635.01	635.01	0	0
Participant	1/29/15	I-VT filter	BottomRight.avi	4104	8	Fixation	1893	1454	783	635.03	635.03	0	0
Participant	1/29/15	I-VT filter	BottomRight.avi	4108	8	Fixation	1893	1457	789	635.01	635.01	0	0
Participant	1/29/15	I-VT filter	BottomRight.avi	4111	8	Fixation	1893	1452	783	635.01	635.01	0	0
Participant	1/29/15	I-VT filter	BottomRight.avi	4114	8	Fixation	1893	1454	791	635	635	0	0
Participant	1/29/15	I-VT filter	BottomRight.avi	4118	8	Fixation	1893	1458	780	635.01	635.01	0	0
Participant	1/29/15	I-VT filter	BottomRight.avi	4121	8	Fixation	1893	1455	794	635.03	635.03	0	0
Participant	1/29/15	I-VT filter	BottomRight.avi	4124	8	Fixation	1893	1455	778	635	635	0	0
Participant	1/29/15	I-VT filter	BottomRight.avi	4128	8	Fixation	1893	1454	790	635.01	635.01	0	0
Participant	1/29/15	I-VT filter	BottomRight.avi	4131	8	Fixation	1893	1455	789	634.99	634.99	0	0
Participant	1/29/15	I-VT filter	BottomRight.avi	4134	8	Fixation	1893	1453	780	635	635	0	0
Participant	1/29/15	I-VT filter	BottomRight.avi	4138	8	Fixation	1893	1453	787	635.01	635.01	0	0
Participant	1/29/15	I-VT filter	BottomRight.avi	4141	8	Fixation	1893	1457	793	635	635	0	0
Participant	1/29/15	I-VT filter	BottomRight.avi	4144	8	Fixation	1893	1453	784	634.98	634.98	0	0
Participant	1/29/15	I-VT filter	BottomRight.avi	4148	8	Fixation	1893	1456	783	635	635	0	0
Participant	1/29/15	I-VT filter	BottomRight.avi	4151	8	Fixation	1893	1455	788	634.98	634.98	0	0
Participant	1/29/15	I-VT filter	BottomRight.avi	4154	8	Fixation	1893	1455	789	634.98	634.98	0	0
Participant	1/29/15	I-VT filter	BottomRight.avi	4158	8	Fixation	1893	1451	786	634.98	634.98	0	0
Participant	1/29/15	I-VT filter	BottomRight.avi	4161	8	Fixation	1893	1462	791	634.99	634.99	0	0
Participant	1/29/15	I-VT filter	BottomRight.avi	4164	8	Fixation	1893	1456	790	634.98	634.98	0	0
Participant	1/29/15	I-VT filter	BottomRight.avi	4168	8	Fixation	1893	1455	785	634.99	634.99	0	0
Participant	1/29/15	I-VT filter	BottomRight.avi	4171	8	Fixation	1893	1455	784	634.98	634.98	0	0
Participant	1/29/15	I-VT filter	BottomRight.avi	4174	8	Fixation	1893	1457	782	634.99	634.99	0	0
Participant	1/29/15	I-VT filter	BottomRight.avi	4178	8	Fixation	1893	1457	785	635	635	0	0
Participant	1/29/15	I-VT filter	BottomRight.avi	4181	8	Fixation	1893	1458	792	635	635	0	0
Participant	1/29/15	I-VT filter	BottomRight.avi	4184	8	Fixation	1893	1458	789	634.99	634.99	0	0
Participant	1/29/15	I-VT filter	BottomRight.avi	4188	8	Fixation	1893	1456	783	635.01	635.01	0	0
Participant	1/29/15	I-VT filter	BottomRight.avi	4191	8	Fixation	1893	1456	793	634.99	634.99	0	0
Participant	1/29/15	I-VT filter	BottomRight.avi	4194	8	Fixation	1893	1458	789	634.99	634.99	0	0
Participant	1/29/15	I-VT filter	BottomRight.avi	4198	8	Fixation	1893	1459	791	635.02	635.02	0	0
Participant	1/29/15	I-VT filter	BottomRight.avi	4201	8	Fixation	1893	1457	785	635.02	635.02	0	0
Participant	1/29/15	I-VT filter	BottomRight.avi	4204	8	Fixation	1893	1459	784	635.03	635.03	0	0
Participant	1/29/15	I-VT filter	BottomRight.avi	4208	8	Fixation	1893	1456	783	635.03	635.03	0	0
Participant	1/29/15	I-VT filter	BottomRight.avi	4211	8	Fixation	1893	1454	783	635.03	635.03	0	0
Participant	1/29/15	I-VT filter	BottomRight.avi	4214	8	Fixation	1893	1454	793	635.02	635.02	0	0
Participant	1/29/15	I-VT filter	BottomRight.avi	4218	8	Fixation	1893	1455	785	635.04	635.04	0	0
Participant	1/29/15	I-VT filter	BottomRight.avi	4221	8	Fixation	1893	1456	790	635.04	635.04	0	0
Participant	1/29/15	I-VT filter	BottomRight.avi	4224	8	Fixation	1893	1454	788	635.05	635.05	0	0
Participant	1/29/15	I-VT filter	BottomRight.avi	4228	8	Fixation	1893	1458	785	635.05	635.05	0	0
Participant	1/29/15	I-VT filter	BottomRight.avi	4231	8	Fixation	1893	1458	792	635.06	635.06	0	0
Participant	1/29/15	I-VT filter	BottomRight.avi	4234	8	Fixation	1893	1457	786	635.06	635.06	0	0
Participant	1/29/15	I-VT filter	BottomRight.avi	4238	8	Fixation	1893	1455	780	635.05	635.05	0	0
Participant	1/29/15	I-VT filter	BottomRight.avi	4241	8	Fixation	1893	1461	791	635.05	635.05	0	0
Participant	1/29/15	I-VT filter	BottomRight.avi	4244	8	Fixation	1893	1457	782	635.05	635.05	0	0
Participant	1/29/15	I-VT filter	BottomRight.avi	4248	8	Fixation	1893	1455	787	635.05	635.05	0	0
Participant	1/29/15	I-VT filter	BottomRight.avi	4251	8	Fixation	1893	1459	785	635.07	635.07	0	0
Participant	1/29/15	I-VT filter	BottomRight.avi	4254	8	Fixation	1893	1459	796	635.06	635.06	0	0
Participant	1/29/15	I-VT filter	BottomRight.avi	4258	8	Fixation	1893	1455	786	635.07	635.07	0	0
Participant	1/29/15	I-VT filter	BottomRight.avi	4261	8	Fixation	1893	1458	778	635.07	635.07	0	0
Participant	1/29/15	I-VT filter	BottomRight.avi	4264	8	Fixation	1893	1454	785	635.08	635.08	0	0
Participant	1/29/15	I-VT filter	BottomRight.avi	4268	8	Fixation	1893	1458	792	635.09	635.09	0	0
Participant	1/29/15	I-VT filter	BottomRight.avi	4271	8	Fixation	1893	1457	797	635.09	635.09	0	0
Participant	1/29/15	I-VT filter	BottomRight.avi	4274	8	Fixation	1893	1456	783	635.11	635.11	0	0
Participant	1/29/15	I-VT filter	BottomRight.avi	4278	8	Fixation	1893	1449	775	635.12	635.12	0	0
Participant	1/29/15	I-VT filter	BottomRight.avi	4281	8	Fixation	1893	1446	780	635.13	635.13	0	0
Participant	1/29/15	I-VT filter	BottomRight.avi	4284	8	Fixation	1893	1448	770	635.13	635.13	0	0
Participant	1/29/15	I-VT filter	BottomRight.avi	4288	8	Fixation	1893	1450	775	635.14	635.14	0	0
Participant	1/29/15	I-VT filter	BottomRight.avi	4291	8	Fixation	1893	1450	775	635.15	635.15	0	0
Participant	1/29/15	I-VT filter	BottomRight.avi	4294	8	Fixation	1893	1444	763	635.16	635.16	0	0
Participant	1/29/15	I-VT filter	BottomRight.avi	4298	8	Fixation	1893	1448	771	635.13	635.13	0	0
Participant	1/29/15	I-VT filter	BottomRight.avi	4301	8	Fixation	1893	1452	775	635.14	635.14	0	0
Participant	1/29/15	I-VT filter	BottomRight.avi	4304	8	Fixation	1893	1448	772	635.16	635.16	0	0
Participant	1/29/15	I-VT filter	BottomRight.avi	4308	8	Fixation	1893	1447	770	635.14	635.14	0	0
Participant	1/29/15	I-VT filter	BottomRight.avi	4311	8	Fixation	1893	1449	775	635.15	635.15	0	0
Participant	1/29/15	I-VT filter	BottomRight.avi	4314	8	Fixation	1893	1453	773	635.14	635.14	0	0
Participant	1/29/15	I-VT filter	BottomRight.avi	4318	8	Fixation	1893	1447	779	635.15	635.15	0	0
Participant	1/29/15	I-VT filter	BottomRight.avi	4321	8	Fixation	1893	1450	779	635.15	635.15	0	0
Participant	1/29/15	I-VT filter	BottomRight.avi	4324	8	Fixation	1893	1454	780	635.15	635.15	0	0
Participant	1/29/15	I-VT filter	BottomRight.avi	4328	8	Fixation	1893	1449	777	635.12	635.12	0	0
Participant	1/29/15	I-VT filter	BottomRight.avi	4331	8	Fixation	1893	1446	773	635.13	635.13	0	0
Participant	1/29/15	I-VT filter	BottomRight.avi	4334	8	Fixation	1893	1451	777	635.11	635.11	0	0
Participant	1/29/15	I-VT filter	BottomRight.avi	4338	8	Fixation	1893	1449	779	635.12	635.12	0	0
Participant	1/29/15	I-VT filter	BottomRight.avi	4341	8	Fixation	1893	1446	774	635.1	635.1	0	0
Participant	1/29/15	I-VT filter	BottomRight.avi	4344	8	Fixation	1893	1448	774	635.08	635.08	0	0
Participant	1/29/15	I-VT filter	BottomRight.avi	4348	8	Fixation	1893	1450	784	635.08	635.08	0	0
Participant	1/29/15	I-VT filter	BottomRight.avi	4351	8	Fixation	1893	1453	777	635.07	635.07	0	0
Participant	1/29/15	I-VT filter	BottomRight.avi	4354	8	Fixation	1893	1446	785	635.05	635.05	0	0
Participant	1/29/15	I-VT filter	BottomRight.avi	4358	8	Fixation	1893	1447	784	635.06	635.06	0	0
Participant	1/29/15	I-VT filter	BottomRight.avi	4361	8	Fixation	1893	1447	789	635.04	635.04	0	0
Participant	1/29/15	I-VT filter	BottomRight.avi	4364	8	Fixation	1893	1447	776	635.06	635.06	0	0
Participant	1/29/15	I-VT filter	BottomRight.avi	4368	8	Fixation	1893	1449	781	635.04	635.04	0	0
Participant	1/29/15	I-VT filter	BottomRight.avi	4371	8	Fixation	1893	1448	776	635.04	635.04	0	0
Participant	1/29/15	I-VT filter	BottomRight.avi	4374	8	Fixation	1893	1447	782	635.04	635.04	0	0
Participant	1/29/15	I-VT filter	BottomRight.avi	4378	8	Fixation	1893	1448	771	635.05	635.05	0	0
Participant	1/29/15	I-VT filter	BottomRight.avi	4381	8	Fixation	1893	1450	779	635.04	635.04	0	0
Participant	1/29/15	I-VT filter	BottomRight.avi	4384	8	Fixation	1893	1446	776	635.04	635.04	0	0
Participant	1/29/15	I-VT filter	BottomRight.avi	4388	8	Fixation	1893	1448	772	635.05	635.05	0	0
Participant	1/29/15	I-VT filter	BottomRight.avi	4391	8	Fixation	1893	1450	784	635.08	635.08	0	0
Participant	1/29/15	I-VT filter	BottomRight.avi	4394	8	Fixation	1893	1450	787	635.06	635.06	0	0
Participant	1/29/15	I-VT filter	BottomRight.avi	4398	8	Fixation	1893	1448	779	635.08	635.08	0	0
Participant	1/29/15	I-VT filter	BottomRight.avi	4401	8	Fixation	1893	1447	776	635.1	635.1	0	0
Participant	1/29/15	I-VT filter	BottomRight.avi	4404	8	Fixation	1893	1446	772	635.11	635.11	0	0
Participant	1/29/15	I-VT filter	BottomRight.avi	4408	8	Fixation	1893	1449	788	635.12	635.12	0	0
Participant	1/29/15	I-VT filter	BottomRight.avi	4411	8	Fixation	1893	1452	780	635.13	635.13	0	0
Participant	1/29/15	I-VT filter	BottomRight.avi	4414	8	Fixation	1893	1452	781	635.14	635.14	0	0
Participant	1/29/15	I-VT filter	BottomRight.avi	4418	8	Fixation	1893	1451	773	635.15	635.15	0	0
Participant	1/29/15	I-VT filter	BottomRight.avi	4421	8	Fixation	1893	1450	782	635.16	635.16	0	0
Participant	1/29/15	I-VT filter	BottomRight.avi	4424	8	Fixation	1893	1453	777	635.17	635.17	0	0
Participant	1/29/15	I-VT filter	BottomRight.avi	4428	8	Fixation	1893	1453	781	635.18	635.18	0	0
Participant	1/29/15	I-VT filter	BottomRight.avi	4431	8	Fixation	1893	1451	785	635.18	635.18	0	0
Participant	1/29/15	I-VT filter	BottomRight.avi	4434	8	Fixation	1893	1450	781	635.18	635.18	0	0
Participant	1/29/15	I-VT filter	BottomRight.avi	4438	8	Fixation	1893	1449	778	635.18	635.18	0	0
Participant	1/29/15	I-VT filter	BottomRight.avi	4441	8	Fixation	1893	1448	780	635.17	635.17	0	0
Participant	1/29/15	I-VT filter	BottomRight.avi	4444	8	Fixation	1893	1449	774	635.22	635.22	0	0
Participant	1/29/15	I-VT filter	BottomRight.avi	4448	8	Fixation	1893	1453	782	635.23	635.23	0	0
Participant	1/29/15	I-VT filter	BottomRight.avi	4451	8	Fixation	1893	1449	779	635.25	635.25	0	0
Participant	1/29/15	I-VT filter	BottomRight.avi	4454	8	Fixation	1893	1454	772	635.26	635.26	0	0
Participant	1/29/15	I-VT filter	BottomRight.avi	4458	8	Fixation	1893	1453	779	635.26	635.26	0	0
Participant	1/29/15	I-VT filter	BottomRight.avi	4461	8	Fixation	1893	1454	777	635.27	635.27	0	0
Participant	1/29/15	I-VT filter	BottomRight.avi	4464	8	Fixation	1893	1455	779	635.27	635.27	0	0
Participant	1/29/15	I-VT filter	BottomRight.avi	4468	8	Fixation	1893	1452	775	635.28	635.28	0	0
Participant	1/29/15	I-VT filter	BottomRight.avi	4471	8	Fixation	1893	1452	776	635.3	635.3	0	0
Participant	1/29/15	I-VT filter	BottomRight.avi	4474	8	Fixation	1893	1450	773	635.29	635.29	0	0
Participant	1/29/15	I-VT filter	BottomRight.avi	4478	8	Fixation	1893	1451	778	635.29	635.29	0	0
Participant	1/29/15	I-VT filter	BottomRight.avi	4481	8	Fixation	1893	1451	783	635.31	635.31	0	0
Participant	1/29/15	I-VT filter	BottomRight.avi	4484	8	Fixation	1893	1455	784	635.29	635.29	0	0
Participant	1/29/15	I-VT filter	BottomRight.avi	4488	8	Fixation	1893	1455	782	635.28	635.28	0	0
Participant	1/29/15	I-VT filter	BottomRight.avi	4491	8	Fixation	1893	1449	776	635.3	635.3	0	0
Participant	1/29/15	I-VT filter	BottomRight.avi	4494	8	Fixation	1893	1454	769	635.29	635.29	0	0
Participant	1/29/15	I-VT filter	BottomRight.avi	4498	8	Fixation	1893	1452	785	635.27	635.27	0	0
Participant	1/29/15	I-VT filter	BottomRight.avi	4501	8	Fixation	1893	1453	782	635.28	635.28	0	0
Participant	1/29/15	I-VT filter	BottomRight.avi	4504	8	Fixation	1893	1454	785	635.28	635.28	0	0
Participant	1/29/15	I-VT filter	BottomRight.avi	4508	8	Fixation	1893	1452	780	635.29	635.29	0	0
Participant	1/29/15	I-VT filter	BottomRight.avi	4511	8	Fixation	1893	1452	782	635.29	635.29	0	0
Participant	1/29/15	I-VT filter	BottomRight.avi	4514	8	Fixation	1893	1454	784	635.3	635.3	0	0
Participant	1/29/15	I-VT filter	BottomRight.avi	4518	8	Fixation	1893	1452	784	635.28	635.28	0	0
Participant	1/29/15	I-VT filter	BottomRight.avi	4521	8	Fixation	1893	1454	784	635.28	635.28	0	0
Participant	1/29/15	I-VT filter	BottomRight.avi	4524	8	Fixation	1893	1452	782	635.28	635.28	0	0
Participant	1/29/15	I-VT filter	BottomRight.avi	4528	8	Fixation	1893	1452	780	635.3	635.3	0	0
Participant	1/29/15	I-VT filter	BottomRight.avi	4531	8	Fixation	1893	1450	779	635.31	635.31	0	0
Participant	1/29/15	I-VT filter	BottomRight.avi	4534	8	Fixation	1893	1449	782	635.29	635.29	0	0
Participant	1/29/15	I-VT filter	BottomRight.avi	4538	8	Fixation	1893	1454	772	635.3	635.3	0	0
Participant	1/29/15	I-VT filter	BottomRight.avi	4541	8	Fixation	1893	1452	787	635.29	635.29	0	0
Participant	1/29/15	I-VT filter	BottomRight.avi	4544	8	Fixation	1893	1452	780	635.3	635.3	0	0
Participant	1/29/15	I-VT filter	BottomRight.avi	4548	8	Fixation	1893	1452	775	635.3	635.3	0	0
Participant	1/29/15	I-VT filter	BottomRight.avi	4551	8	Fixation	1893	1450	767	635.29	635.29	0	0
Participant	1/29/15	I-VT filter	BottomRight.avi	4554	8	Fixation	1893	1450	780	635.3	635.3	0	0
Participant	1/29/15	I-VT filter	BottomRight.avi	4558	8	Fixation	1893	1453	777	635.28	635.28	0	0
Participant	1/29/15	I-VT filter	BottomRight.avi	4561	8	Fixation	1893	1452	781	635.31	635.31	0	0
Participant	1/29/15	I-VT filter	BottomRight.avi	4564	8	Fixation	1893	1451	779	635.29	635.29	0	0
Participant	1/29/15	I-VT filter	BottomRight.avi	4568	8	Fixation	1893	1455	785	635.3	635.3	0	0
Participant	1/29/15	I-VT filter	BottomRight.avi	4571	8	Fixation	1893	1446	780	635.28	635.28	0	0
Participant	1/29/15	I-VT filter	BottomRight.avi	4574	8	Fixation	1893	1449	779	635.25	635.25	0	0
Participant	1/29/15	I-VT filter	BottomRight.avi	4578	8	Fixation	1893	1451	787	635.26	635.26	0	0
Participant	1/29/15	I-VT filter	BottomRight.avi	4581	8	Fixation	1893	1449	779	635.27	635.27	0	0
Participant	1/29/15	I-VT filter	BottomRight.avi	4584	8	Fixation	1893	1456	780	635.26	635.26	0	0
Participant	1/29/15	I-VT filter	BottomRight.avi	4588	8	Fixation	1893	1453	777	635.24	635.24	0	0
Participant	1/29/15	I-VT filter	BottomRight.avi	4591	8	Fixation	1893	1450	781	635.23	635.23	0	0
Participant	1/29/15	I-VT filter	BottomRight.avi	4594	8	Fixation	1893	1454	773	635.24	635.24	0	0
Participant	1/29/15	I-VT filter	BottomRight.avi	4598	8	Fixation	1893	1452	777	635.21	635.21	0	0
Participant	1/29/15	I-VT filter	BottomRight.avi	4601	8	Fixation	1893	1451	783	635.21	635.21	0	0
Participant	1/29/15	I-VT filter	BottomRight.avi	4604	8	Fixation	1893	1451	777	635.19	635.19	0	0
Participant	1/29/15	I-VT filter	BottomRight.avi	4608	8	Fixation	1893	1449	773	635.19	635.19	0	0
Participant	1/29/15	I-VT filter	BottomRight.avi	4611	8	Fixation	1893	1455	783	635.17	635.17	0	0
Participant	1/29/15	I-VT filter	BottomRight.avi	4614	8	Fixation	1893	1452	783	635.17	635.17	0	0
Participant	1/29/15	I-VT filter	BottomRight.avi	4618	8	Fixation	1893	1452	786	635.17	635.17	0	0
Participant	1/29/15	I-VT filter	BottomRight.avi	4621	8	Fixation	1893	1451	780	635.14	635.14	0	0
Participant	1/29/15	I-VT filter	BottomRight.avi	4624	8	Fixation	1893	1453	784	635.14	635.14	0	0
Participant	1/29/15	I-VT filter	BottomRight.avi	4628	8	Fixation	1893	1453	780	635.14	635.14	0	0
Participant	1/29/15	I-VT filter	BottomRight.avi	4631	8	Fixation	1893	1451	793	635.08	635.08	0	0
Participant	1/29/15	I-VT filter	BottomRight.avi	4634	8	Fixation	1893	1454	793	635.09	635.09	0	0
Participant	1/29/15	I-VT filter	BottomRight.avi	4638	8	Fixation	1893	1451	792	635.08	635.08	0	0
Participant	1/29/15	I-VT filter	BottomRight.avi	4641	8	Fixation	1893	1451	784	635.06	635.06	0	0
Participant	1/29/15	I-VT filter	BottomRight.avi	4644	8	Fixation	1893	1449	789	635.06	635.06	0	0
Participant	1/29/15	I-VT filter	BottomRight.avi	4648	8	Fixation	1893	1450	779	635.04	635.04	0	0
Participant	1/29/15	I-VT filter	BottomRight.avi	4651	8	Fixation	1893	1449	788	635.02	635.02	0	0
Participant	1/29/15	I-VT filter	BottomRight.avi	4654	8	Fixation	1893	1452	788	635.01	635.01	0	0
Participant	1/29/15	I-VT filter	BottomRight.avi	4658	8	Fixation	1893	1451	785	635	635	0	0
Participant	1/29/15	I-VT filter	BottomRight.avi	4661	8	Fixation	1893	1451	785	634.99	634.99	0	0
Participant	1/29/15	I-VT filter	BottomRight.avi	4664	8	Fixation	1893	1454	779	634.98	634.98	0	0
Participant	1/29/15	I-VT filter	BottomRight.avi	4668	8	Fixation	1893	1454	783	634.96	634.96	0	0
Participant	1/29/15	I-VT filter	BottomRight.avi	4671	8	Fixation	1893	1455	786	634.95	634.95	0	0
Participant	1/29/15	I-VT filter	BottomRight.avi	4674	8	Fixation	1893	1450	783	634.94	634.94	0	0
Participant	1/29/15	I-VT filter	BottomRight.avi	4678	8	Fixation	1893	1452	780	634.95	634.95	0	0
Participant	1/29/15	I-VT filter	BottomRight.avi	4681	8	Fixation	1893	1451	781	634.93	634.93	0	0
Participant	1/29/15	I-VT filter	BottomRight.avi	4684	8	Fixation	1893	1451	780	634.93	634.93	0	0
Participant	1/29/15	I-VT filter	BottomRight.avi	4688	8	Fixation	1893	1456	788	634.92	634.92	0	0
Participant	1/29/15	I-VT filter	BottomRight.avi	4691	8	Fixation	1893	1455	778	634.9	634.9	0	0
Participant	1/29/15	I-VT filter	BottomRight.avi	4694	8	Fixation	1893	1453	785	634.91	634.91	0	0
Participant	1/29/15	I-VT filter	BottomRight.avi	4698	8	Fixation	1893	1453	795	634.93	634.93	0	0
Participant	1/29/15	I-VT filter	BottomRight.avi	4701	8	Fixation	1893	1456	789	634.92	634.92	0	0
Participant	1/29/15	I-VT filter	BottomRight.avi	4704	8	Fixation	1893	1454	781	634.9	634.9	0	0
Participant	1/29/15	I-VT filter	BottomRight.avi	4708	8	Fixation	1893	1453	788	634.92	634.92	0	0
Participant	1/29/15	I-VT filter	BottomRight.avi	4711	8	Fixation	1893	1453	782	634.89	634.89	0	0
Participant	1/29/15	I-VT filter	BottomRight.avi	4714	8	Fixation	1893	1455	783	634.89	634.89	0	0
Participant	1/29/15	I-VT filter	BottomRight.avi	4718	8	Fixation	1893	1451	780	634.92	634.92	0	0
Participant	1/29/15	I-VT filter	BottomRight.avi	4721	8	Fixation	1893	1454	783	634.93	634.93	0	0
Participant	1/29/15	I-VT filter	BottomRight.avi	4724	8	Fixation	1893	1457	779	634.92	634.92	0	0
Participant	1/29/15	I-VT filter	BottomRight.avi	4728	8	Fixation	1893	1455	781	634.92	634.92	0	0
Participant	1/29/15	I-VT filter	BottomRight.avi	4731	8	Fixation	1893	1454	784	634.91	634.91	0	0
Participant	1/29/15	I-VT filter	BottomRight.avi	4734	8	Fixation	1893	1451	786	634.91	634.91	0	0
Participant	1/29/15	I-VT filter	BottomRight.avi	4738	8	Fixation	1893	1455	780	634.92	634.92	0	0
Participant	1/29/15	I-VT filter	BottomRight.avi	4741	8	Fixation	1893	1457	787	634.94	634.94	0	0
Participant	1/29/15	I-VT filter	BottomRight.avi	4744	8	Fixation	1893	1452	778	634.93	634.93	0	0
Participant	1/29/15	I-VT filter	BottomRight.avi	4748	8	Fixation	1893	1453	786	634.93	634.93	0	0
Participant	1/29/15	I-VT filter	BottomRight.avi	4751	8	Fixation	1893	1455	774	634.95	634.95	0	0
Participant	1/29/15	I-VT filter	BottomRight.avi	4754	8	Fixation	1893	1453	786	634.94	634.94	0	0
Participant	1/29/15	I-VT filter	BottomRight.avi	4757	8	Fixation	1893	1456	777	634.93	634.93	0	0
Participant	1/29/15	I-VT filter	BottomRight.avi	4761	8	Fixation	1893	1454	791	634.94	634.94	0	0
Participant	1/29/15	I-VT filter	BottomRight.avi	4764	8	Fixation	1893	1456	788	634.96	634.96	0	0
Participant	1/29/15	I-VT filter	BottomRight.avi	4768	8	Fixation	1893	1453	785	634.96	634.96	0	0
Participant	1/29/15	I-VT filter	BottomRight.avi	4771	8	Fixation	1893	1452	792	634.95	634.95	0	0
Participant	1/29/15	I-VT filter	BottomRight.avi	4774	8	Fixation	1893	1457	785	634.98	634.98	0	0
Participant	1/29/15	I-VT filter	BottomRight.avi	4778	8	Fixation	1893	1453	783	634.98	634.98	0	0
Participant	1/29/15	I-VT filter	BottomRight.avi	4781	8	Fixation	1893	1455	788	634.99	634.99	0	0
Participant	1/29/15	I-VT filter	BottomRight.avi	4784	8	Fixation	1893	1457	783	634.98	634.98	0	0
Participant	1/29/15	I-VT filter	BottomRight.avi	4787	8	Fixation	1893	1456	777	635	635	0	0
Participant	1/29/15	I-VT filter	BottomRight.avi	4791	8	Fixation	1893	1455	788	635.01	635.01	0	0
Participant	1/29/15	I-VT filter	BottomRight.avi	4794	8	Fixation	1893	1454	785	635.01	635.01	0	0
Participant	1/29/15	I-VT filter	BottomRight.avi	4798	8	Fixation	1893	1455	785	635.03	635.03	0	0
Participant	1/29/15	I-VT filter	BottomRight.avi	4801	8	Fixation	1893	1457	794	635.03	635.03	0	0
Participant	1/29/15	I-VT filter	BottomRight.avi	4804	8	Fixation	1893	1455	789	635.04	635.04	0	0
Participant	1/29/15	I-VT filter	BottomRight.avi	4808	8	Fixation	1893	1453	784	635.04	635.04	0	0
Participant	1/29/15	I-VT filter	BottomRight.avi	4811	8	Fixation	1893	1454	782	635.06	635.06	0	0
Participant	1/29/15	I-VT filter	BottomRight.avi	4814	8	Fixation	1893	1453	788	635.04	635.04	0	0
Participant	1/29/15	I-VT filter	BottomRight.avi	4817	8	Fixation	1893	1457	785	635.06	635.06	0	0
Participant	1/29/15	I-VT filter	BottomRight.avi	4821	8	Fixation	1893	1454	790	635.08	635.08	0	0
Participant	1/29/15	I-VT filter	BottomRight.avi	4824	8	Fixation	1893	1460	782	635.06	635.06	0	0
Participant	1/29/15	I-VT filter	BottomRight.avi	4828	8	Fixation	1893	1456	792	635.08	635.08	0	0
Participant	1/29/15	I-VT filter	BottomRight.avi	4831	8	Fixation	1893	1454	788	635.08	635.08	0	0
Participant	1/29/15	I-VT filter	BottomRight.avi	4834	8	Fixation	1893	1457	796	635.08	635.08	0	0
Participant	1/29/15	I-VT filter	BottomRight.avi	4838	8	Fixation	1893	1459	799	635.06	635.06	0	0
Participant	1/29/15	I-VT filter	BottomRight.avi	4841	8	Fixation	1893	1456	789	635.08	635.08	0	0
Participant	1/29/15	I-VT filter	BottomRight.avi	4844	8	Fixation	1893	1454	788	635.08	635.08	0	0
Participant	1/29/15	I-VT filter	BottomRight.avi	4847	8	Fixation	1893	1455	788	635.09	635.09	0	0
Participant	1/29/15	I-VT filter	BottomRight.avi	4851	8	Fixation	1893	1456	793	635.08	635.08	0	0
Participant	1/29/15	I-VT filter	BottomRight.avi	4854	8	Fixation	1893	1457	781	635.1	635.1	0	0
Participant	1/29/15	I-VT filter	BottomRight.avi	4857	8	Fixation	1893	1461	787	635.1	635.1	0	0
Participant	1/29/15	I-VT filter	BottomRight.avi	4861	8	Fixation	1893	1456	795	635.1	635.1	0	0
Participant	1/29/15	I-VT filter	BottomRight.avi	4864	8	Fixation	1893	1458	790	635.11	635.11	0	0
Participant	1/29/15	I-VT filter	BottomRight.avi	4868	8	Fixation	1893	1455	792	635.11	635.11	0	0
Participant	1/29/15	I-VT filter	BottomRight.avi	4871	8	Fixation	1893	1458	780	635.1	635.1	0	0
Participant	1/29/15	I-VT filter	BottomRight.avi	4874	8	Fixation	1893	1453	782	635.12	635.12	0	0
Participant	1/29/15	I-VT filter	BottomRight.avi	4877	8	Fixation	1893	1454	788	635.13	635.13	0	0
Participant	1/29/15	I-VT filter	BottomRight.avi	4881	8	Fixation	1893	1454	790	635.12	635.12	0	0
Participant	1/29/15	I-VT filter	BottomRight.avi	4884	8	Fixation	1893	1449	780	635.12	635.12	0	0
Participant	1/29/15	I-VT filter	BottomRight.avi	4887	8	Fixation	1893	1457	787	635.13	635.13	0	0
Participant	1/29/15	I-VT filter	BottomRight.avi	4891	8	Fixation	1893	1456	787	635.13	635.13	0	0
Participant	1/29/15	I-VT filter	BottomRight.avi	4894	8	Fixation	1893	1455	788	635.15	635.15	0	0
Participant	1/29/15	I-VT filter	BottomRight.avi	4898	8	Fixation	1893	1452	793	635.15	635.15	0	0
Participant	1/29/15	I-VT filter	BottomRight.avi	4901	8	Fixation	1893	1458	787	635.16	635.16	0	0
Participant	1/29/15	I-VT filter	BottomRight.avi	4904	8	Fixation	1893	1454	803	635.16	635.16	0	0
Participant	1/29/15	I-VT filter	BottomRight.avi	4908	8	Fixation	1893	1456	794	635.18	635.18	0	0
Participant	1/29/15	I-VT filter	BottomRight.avi	4911	8	Fixation	1893	1453	799	635.17	635.17	0	0
Participant	1/29/15	I-VT filter	BottomRight.avi	4914	8	Fixation	1893	1456	794	635.18	635.18	0	0
Participant	1/29/15	I-VT filter	BottomRight.avi	4917	8	Fixation	1893	1455	794	635.2	635.2	0	0
Participant	1/29/15	I-VT filter	BottomRight.avi	4921	8	Fixation	1893	1456	788	635.2	635.2	0	0
Participant	1/29/15	I-VT filter	BottomRight.avi	4924	8	Fixation	1893	1455	795	635.2	635.2	0	0
Participant	1/29/15	I-VT filter	BottomRight.avi	4927	8	Fixation	1893	1455	786	635.2	635.2	0	0
Participant	1/29/15	I-VT filter	BottomRight.avi	4931	8	Fixation	1893	1457	790	635.22	635.22	0	0
Participant	1/29/15	I-VT filter	BottomRight.avi	4934	8	Fixation	1893	1455	782	635.21	635.21	0	0
Participant	1/29/15	I-VT filter	BottomRight.avi	4938	8	Fixation	1893	1457	789	635.22	635.22	0	0
Participant	1/29/15	I-VT filter	BottomRight.avi	4941	8	Fixation	1893	1454	793	635.23	635.23	0	0
Participant	1/29/15	I-VT filter	BottomRight.avi	4944	8	Fixation	1893	1455	798	635.23	635.23	0	0
Participant	1/29/15	I-VT filter	BottomRight.avi	4947	8	Fixation	1893	1458	794	635.24	635.24	0	0
Participant	1/29/15	I-VT filter	BottomRight.avi	4951	8	Fixation	1893	1457	794	635.26	635.26	0	0
Participant	1/29/15	I-VT filter	BottomRight.avi	4954	8	Fixation	1893	1455	784	635.26	635.26	0	0
Participant	1/29/15	I-VT filter	BottomRight.avi	4957	8	Fixation	1893	1457	789	635.27	635.27	0	0
Participant	1/29/15	I-VT filter	BottomRight.avi	4961	8	Fixation	1893	1461	789	635.26	635.26	0	0
Participant	1/29/15	I-VT filter	BottomRight.avi	4964	8	Fixation	1893	1456	790	635.25	635.25	0	0
Participant	1/29/15	I-VT filter	BottomRight.avi	4968	8	Fixation	1893	1455	783	635.27	635.27	0	0
Participant	1/29/15	I-VT filter	BottomRight.avi	4971	8	Fixation	1893	1459	788	635.28	635.28	0	0
Participant	1/29/15	I-VT filter	BottomRight.avi	4974	8	Fixation	1893	1455	794	635.29	635.29	0	0
Participant	1/29/15	I-VT filter	BottomRight.avi	4978	8	Fixation	1893	1456	788	635.31	635.31	0	0
Participant	1/29/15	I-VT filter	BottomRight.avi	4981	8	Fixation	1893	1456	790	635.3	635.3	0	0
Participant	1/29/15	I-VT filter	BottomRight.avi	4984	8	Fixation	1893	1459	783	635.29	635.29	0	0
Participant	1/29/15	I-VT filter	BottomRight.avi	4987	8	Fixation	1893	1457	789	635.3	635.3	0	0
Participant	1/29/15	I-VT filter	BottomRight.avi	4991	8	Fixation	1893	1455	787	635.3	635.3	0	0
Participant	1/29/15	I-VT filter	BottomRight.avi	4994	8	Fixation	1893	1455	786	635.3	635.3	0	0
Participant	1/29/15	I-VT filter	BottomRight.avi	4997	8	Fixation	1893	1458	784	635.31	635.31	0	0
Participant	1/29/15	I-VT filter	BottomRight.avi	5001	8	Fixation	1893	1458	783	635.33	635.33	0	0
Participant	1/29/15	I-VT filter	BottomRight.avi	5004	8	Fixation	1893	1455	780	635.32	635.32	0	0
Participant	1/29/15	I-VT filter	BottomRight.avi	5008	8	Fixation	1893	1458	794	635.32	635.32	0	0
Participant	1/29/15	I-VT filter	BottomRight.avi	5011	8	Fixation	1893	1459	783	635.33	635.33	0	0
Participant	1/29/15	I-VT filter	BottomRight.avi	5014	8	Fixation	1893	1455	786	635.33	635.33	0	0
Participant	1/29/15	I-VT filter	BottomRight.avi	5017	8	Fixation	1893	1454	795	635.32	635.32	0	0
Participant	1/29/15	I-VT filter	BottomRight.avi	5021	8	Fixation	1893	1458	787	635.32	635.32	0	0
Participant	1/29/15	I-VT filter	BottomRight.avi	5024	8	Fixation	1893	1458	796	635.34	635.34	0	0
Participant	1/29/15	I-VT filter	BottomRight.avi	5027	8	Fixation	1893	1453	795	635.35	635.35	0	0
Participant	1/29/15	I-VT filter	BottomRight.avi	5031	8	Fixation	1893	1457	786	635.35	635.35	0	0
Participant	1/29/15	I-VT filter	BottomRight.avi	5034	8	Fixation	1893	1453	790	635.35	635.35	0	0
Participant	1/29/15	I-VT filter	BottomRight.avi	5038	8	Fixation	1893	1455	796	635.35	635.35	0	0
Participant	1/29/15	I-VT filter	BottomRight.avi	5041	8	Fixation	1893	1456	803	635.33	635.33	0	0
Participant	1/29/15	I-VT filter	BottomRight.avi	5044	8	Fixation	1893	1458	788	635.34	635.34	0	0
Participant	1/29/15	I-VT filter	BottomRight.avi	5047	8	Fixation	1893	1456	798	635.34	635.34	0	0
Participant	1/29/15	I-VT filter	BottomRight.avi	5051	8	Fixation	1893	1455	798	635.34	635.34	0	0
Participant	1/29/15	I-VT filter	BottomRight.avi	5054	8	Fixation	1893	1457	797	635.34	635.34	0	0
Participant	1/29/15	I-VT filter	BottomRight.avi	5057	8	Fixation	1893	1456	801	635.34	635.34	0	0
Participant	1/29/15	I-VT filter	BottomRight.avi	5061	8	Fixation	1893	1457	792	635.34	635.34	0	0
Participant	1/29/15	I-VT filter	BottomRight.avi	5064	8	Fixation	1893	1461	792	635.33	635.33	0	0
Participant	1/29/15	I-VT filter	BottomRight.avi	5068	8	Fixation	1893	1457	788	635.32	635.32	0	0
Participant	1/29/15	I-VT filter	BottomRight.avi	5071	8	Fixation	1893	1458	782	635.34	635.34	0	0
Participant	1/29/15	I-VT filter	BottomRight.avi	5074	8	Fixation	1893	1458	782	635.34	635.34	0	0
Participant	1/29/15	I-VT filter	BottomRight.avi	5077	8	Fixation	1893	1455	790	635.34	635.34	0	0
Participant	1/29/15	I-VT filter	BottomRight.avi	5081	8	Fixation	1893	1458	799	635.32	635.32	0	0
Participant	1/29/15	I-VT filter	BottomRight.avi	5084	8	Fixation	1893	1455	791	635.33	635.33	0	0
Participant	1/29/15	I-VT filter	BottomRight.avi	5087	8	Fixation	1893	1453	794	635.31	635.31	0	0
Participant	1/29/15	I-VT filter	BottomRight.avi	5091	8	Fixation	1893	1458	789	635.31	635.31	0	0
Participant	1/29/15	I-VT filter	BottomRight.avi	5094	8	Fixation	1893	1455	787	635.3	635.3	0	0
Participant	1/29/15	I-VT filter	BottomRight.avi	5097	8	Fixation	1893	1458	780	635.28	635.28	0	0
Participant	1/29/15	I-VT filter	BottomRight.avi	5101	8	Fixation	1893	1457	789	635.27	635.27	0	0
Participant	1/29/15	I-VT filter	BottomRight.avi	5104	8	Fixation	1893	1458	801	635.29	635.29	0	0
Participant	1/29/15	I-VT filter	BottomRight.avi	5108	8	Fixation	1893	1456	786	635.25	635.25	0	0
Participant	1/29/15	I-VT filter	BottomRight.avi	5111	8	Fixation	1893	1456	790	635.25	635.25	0	0
Participant	1/29/15	I-VT filter	BottomRight.avi	5114	8	Fixation	1893	1459	785	635.25	635.25	0	0
Participant	1/29/15	I-VT filter	BottomRight.avi	5117	8	Fixation	1893	1461	787	635.25	635.25	0	0
Participant	1/29/15	I-VT filter	BottomRight.avi	5121	8	Fixation	1893	1458	786	635.25	635.25	0	0
Participant	1/29/15	I-VT filter	BottomRight.avi	5124	8	Fixation	1893	1456	788	635.24	635.24	0	0
Participant	1/29/15	I-VT filter	BottomRight.avi	5127	8	Fixation	1893	1462	781	635.24	635.24	0	0
Participant	1/29/15	I-VT filter	BottomRight.avi	5131	8	Fixation	1893	1461	796	635.24	635.24	0	0
Participant	1/29/15	I-VT filter	BottomRight.avi	5134	8	Fixation	1893	1459	796	635.24	635.24	0	0
Participant	1/29/15	I-VT filter	BottomRight.avi	5138	8	Fixation	1893	1457	791	635.26	635.26	0	0
Participant	1/29/15	I-VT filter	BottomRight.avi	5141	8	Fixation	1893	1461	794	635.26	635.26	0	0
Participant	1/29/15	I-VT filter	BottomRight.avi	5144	8	Fixation	1893	1460	800	635.26	635.26	0	0
Participant	1/29/15	I-VT filter	BottomRight.avi	5147	8	Fixation	1893	1456	794	635.27	635.27	0	0
Participant	1/29/15	I-VT filter	BottomRight.avi	5151	8	Fixation	1893	1461	786	635.28	635.28	0	0
Participant	1/29/15	I-VT filter	BottomRight.avi	5154	8	Fixation	1893	1455	792	635.3	635.3	0	0
Participant	1/29/15	I-VT filter	BottomRight.avi	5157	8	Fixation	1893	1455	797	635.31	635.31	0	0
Participant	1/29/15	I-VT filter	BottomRight.avi	5161	8	Fixation	1893	1459	800	635.31	635.31	0	0
Participant	1/29/15	I-VT filter	BottomRight.avi	5164	8	Fixation	1893	1456	795	635.31	635.31	0	0
Participant	1/29/15	I-VT filter	BottomRight.avi	5167	8	Fixation	1893	1461	799	635.32	635.32	0	0
Participant	1/29/15	I-VT filter	BottomRight.avi	5171	8	Fixation	1893	1461	791	635.34	635.34	0	0
Participant	1/29/15	I-VT filter	BottomRight.avi	5174	8	Fixation	1893	1456	801	635.34	635.34	0	0
Participant	1/29/15	I-VT filter	BottomRight.avi	5177	8	Fixation	1893	1459	798	635.35	635.35	0	0
Participant	1/29/15	I-VT filter	BottomRight.avi	5181	8	Fixation	1893	1459	793	635.36	635.36	0	0
Participant	1/29/15	I-VT filter	BottomRight.avi	5184	8	Fixation	1893	1460	806	635.38	635.38	0	0
Participant	1/29/15	I-VT filter	BottomRight.avi	5187	8	Fixation	1893	1459	798	635.35	635.35	0	0
Participant	1/29/15	I-VT filter	BottomRight.avi	5191	8	Fixation	1893	1457	797	635.35	635.35	0	0
Participant	1/29/15	I-VT filter	BottomRight.avi	5194	8	Fixation	1893	1462	794	635.33	635.33	0	0
Participant	1/29/15	I-VT filter	BottomRight.avi	5197	8	Fixation	1893	1460	795	635.33	635.33	0	0
Participant	1/29/15	I-VT filter	BottomRight.avi	5201	8	Fixation	1893	1462	796	635.31	635.31	0	0
Participant	1/29/15	I-VT filter	BottomRight.avi	5204	8	Fixation	1893	1458	793	635.31	635.31	0	0
Participant	1/29/15	I-VT filter	BottomRight.avi	5207	8	Fixation	1893	1461	804	635.29	635.29	0	0
Participant	1/29/15	I-VT filter	BottomRight.avi	5211	8	Fixation	1893	1461	800	635.27	635.27	0	0
Participant	1/29/15	I-VT filter	BottomRight.avi	5214	8	Fixation	1893	1459	798	635.26	635.26	0	0
Participant	1/29/15	I-VT filter	BottomRight.avi	5217	8	Fixation	1893	1462	786	635.24	635.24	0	0
Participant	1/29/15	I-VT filter	BottomRight.avi	5221	8	Fixation	1893	1463	796	635.22	635.22	0	0
Participant	1/29/15	I-VT filter	BottomRight.avi	5224	8	Fixation	1893	1461	798	635.22	635.22	0	0
Participant	1/29/15	I-VT filter	BottomRight.avi	5227	8	Fixation	1893	1457	787	635.22	635.22	0	0
Participant	1/29/15	I-VT filter	BottomRight.avi	5231	8	Fixation	1893	1463	791	635.2	635.2	0	0
Participant	1/29/15	I-VT filter	BottomRight.avi	5234	8	Fixation	1893	1456	786	635.19	635.19	0	0
Participant	1/29/15	I-VT filter	BottomRight.avi	5237	8	Fixation	1893	1458	788	635.18	635.18	0	0
Participant	1/29/15	I-VT filter	BottomRight.avi	5241	8	Fixation	1893	1457	801	635.17	635.17	0	0
Participant	1/29/15	I-VT filter	BottomRight.avi	5244	8	Fixation	1893	1461	799	635.14	635.14	0	0
Participant	1/29/15	I-VT filter	BottomRight.avi	5247	8	Fixation	1893	1457	795	635.14	635.14	0	0
Participant	1/29/15	I-VT filter	BottomRight.avi	5251	8	Fixation	1893	1457	797	635.14	635.14	0	0
Participant	1/29/15	I-VT filter	BottomRight.avi	5254	8	Fixation	1893	1458	798	635.14	635.14	0	0
Participant	1/29/15	I-VT filter	BottomRight.avi	5257	8	Fixation	1893	1456	796	635.13	635.13	0	0
Participant	1/29/15	I-VT filter	BottomRight.avi	5261	8	Fixation	1893	1458	796	635.12	635.12	0	0
Participant	1/29/15	I-VT filter	BottomRight.avi	5264	8	Fixation	1893	1455	792	635.13	635.13	0	0
Participant	1/29/15	I-VT filter	BottomRight.avi	5267	8	Fixation	1893	1459	804	635.1	635.1	0	0
Participant	1/29/15	I-VT filter	BottomRight.avi	5271	8	Fixation	1893	1459	807	635.12	635.12	0	0
Participant	1/29/15	I-VT filter	BottomRight.avi	5274	8	Fixation	1893	1460	797	635.09	635.09	0	0
Participant	1/29/15	I-VT filter	BottomRight.avi	5277	8	Fixation	1893	1461	804	635.11	635.11	0	0
Participant	1/29/15	I-VT filter	BottomRight.avi	5281	8	Fixation	1893	1459	795	635.08	635.08	0	0
Participant	1/29/15	I-VT filter	BottomRight.avi	5284	8	Fixation	1893	1455	793	635.1	635.1	0	0
Participant	1/29/15	I-VT filter	BottomRight.avi	5287	8	Fixation	1893	1456	796	635.08	635.08	0	0
Participant	1/29/15	I-VT filter	BottomRight.avi	5291	8	Fixation	1893	1461	799	635.06	635.06	0	0
Participant	1/29/15	I-VT filter	BottomRight.avi	5294	8	Fixation	1893	1455	783	635.07	635.07	0	0
Participant	1/29/15	I-VT filter	BottomRight.avi	5297	8	Fixation	1893	1460	802	635.07	635.07	0	0
Participant	1/29/15	I-VT filter	BottomRight.avi	5301	8	Fixation	1893	1456	800	635.06	635.06	0	0
Participant	1/29/15	I-VT filter	BottomRight.avi	5304	8	Fixation	1893	1455	799	635.05	635.05	0	0
Participant	1/29/15	I-VT filter	BottomRight.avi	5307	8	Fixation	1893	1456	799	635.06	635.06	0	0
Participant	1/29/15	I-VT filter	BottomRight.avi	5311	8	Fixation	1893	1460	796	635.06	635.06	0	0
Participant	1/29/15	I-VT filter	BottomRight.avi	5314	8	Fixation	1893	1457	792	635.06	635.06	0	0
Participant	1/29/15	I-VT filter	BottomRight.avi	5317	8	Fixation	1893	1457	787	635.1	635.1	0	0
Participant	1/29/15	I-VT filter	BottomRight.avi	5321	8	Fixation	1893	1458	798	635.09	635.09	0	0
Participant	1/29/15	I-VT filter	BottomRight.avi	5324	8	Fixation	1893	1459	798	635.11	635.11	0	0
Participant	1/29/15	I-VT filter	BottomRight.avi	5327	8	Fixation	1893	1458	788	635.11	635.11	0	0
Participant	1/29/15	I-VT filter	BottomRight.avi	5331	8	Fixation	1893	1458	791	635.14	635.14	0	0
Participant	1/29/15	I-VT filter	BottomRight.avi	5334	8	Fixation	1893	1460	800	635.15	635.15	0	0
Participant	1/29/15	I-VT filter	BottomRight.avi	5337	8	Fixation	1893	1459	802	635.14	635.14	0	0
Participant	1/29/15	I-VT filter	BottomRight.avi	5341	8	Fixation	1893	1458	802	635.16	635.16	0	0
Participant	1/29/15	I-VT filter	BottomRight.avi	5344	8	Fixation	1893	1458	806	635.15	635.15	0	0
Participant	1/29/15	I-VT filter	BottomRight.avi	5347	8	Fixation	1893	1453	786	635.16	635.16	0	0
Participant	1/29/15	I-VT filter	BottomRight.avi	5351	8	Fixation	1893	1453	799	635.17	635.17	0	0
Participant	1/29/15	I-VT filter	BottomRight.avi	5354	8	Fixation	1893	1457	805	635.17	635.17	0	0
Participant	1/29/15	I-VT filter	BottomRight.avi	5357	8	Fixation	1893	1460	801	635.18	635.18	0	0
Participant	1/29/15	I-VT filter	BottomRight.avi	5361	8	Fixation	1893	1458	800	635.17	635.17	0	0
Participant	1/29/15	I-VT filter	BottomRight.avi	5364	8	Fixation	1893	1457	803	635.19	635.19	0	0
Participant	1/29/15	I-VT filter	BottomRight.avi	5367	8	Fixation	1893	1459	801	635.18	635.18	0	0
Participant	1/29/15	I-VT filter	BottomRight.avi	5371	8	Fixation	1893	1455	795	635.18	635.18	0	0
Participant	1/29/15	I-VT filter	BottomRight.avi	5374	8	Fixation	1893	1459	803	635.18	635.18	0	0
Participant	1/29/15	I-VT filter	BottomRight.avi	5377	8	Fixation	1893	1455	806	635.17	635.17	0	0
Participant	1/29/15	I-VT filter	BottomRight.avi	5381	8	Fixation	1893	1461	801	635.15	635.15	0	0
Participant	1/29/15	I-VT filter	BottomRight.avi	5384	8	Fixation	1893	1459	802	635.17	635.17	0	0
Participant	1/29/15	I-VT filter	BottomRight.avi	5387	8	Fixation	1893	1455	798	635.15	635.15	0	0
Participant	1/29/15	I-VT filter	BottomRight.avi	5391	8	Fixation	1893	1458	796	635.14	635.14	0	0
Participant	1/29/15	I-VT filter	BottomRight.avi	5394	8	Fixation	1893	1459	795	635.14	635.14	0	0
Participant	1/29/15	I-VT filter	BottomRight.avi	5397	8	Fixation	1893	1456	803	635.13	635.13	0	0
Participant	1/29/15	I-VT filter	BottomRight.avi	5401	8	Fixation	1893	1456	801	635.13	635.13	0	0
Participant	1/29/15	I-VT filter	BottomRight.avi	5404	8	Fixation	1893	1457	801	635.14	635.14	0	0
Participant	1/29/15	I-VT filter	BottomRight.avi	5407	8	Fixation	1893	1457	804	635.12	635.12	0	0
Participant	1/29/15	I-VT filter	BottomRight.avi	5411	8	Fixation	1893	1458	799	635.13	635.13	0	0
Participant	1/29/15	I-VT filter	BottomRight.avi	5414	8	Fixation	1893	1457	804	635.12	635.12	0	0
Participant	1/29/15	I-VT filter	BottomRight.avi	5417	8	Fixation	1893	1458	808	635.11	635.11	0	0
Participant	1/29/15	I-VT filter	BottomRight.avi	5421	8	Fixation	1893	1459	804	635.11	635.11	0	0
Participant	1/29/15	I-VT filter	BottomRight.avi	5424	8	Fixation	1893	1458	816	635.1	635.1	0	0
Participant	1/29/15	I-VT filter	BottomRight.avi	5427	8	Fixation	1893	1456	808	635.11	635.11	0	0
Participant	1/29/15	I-VT filter	BottomRight.avi	5431	8	Fixation	1893	1460	804	635.09	635.09	0	0
Participant	1/29/15	I-VT filter	BottomRight.avi	5434	8	Fixation	1893	1457	809	635.1	635.1	0	0
Participant	1/29/15	I-VT filter	BottomRight.avi	5437	8	Fixation	1893	1456	798	635.08	635.08	0	0
Participant	1/29/15	I-VT filter	BottomRight.avi	5441	8	Fixation	1893	1457	804	635.06	635.06	0	0
Participant	1/29/15	I-VT filter	BottomRight.avi	5444	8	Fixation	1893	1459	804	635.06	635.06	0	0
Participant	1/29/15	I-VT filter	BottomRight.avi	5447	8	Fixation	1893	1459	807	635.05	635.05	0	0
Participant	1/29/15	I-VT filter	BottomRight.avi	5451	8	Fixation	1893	1456	807	635.04	635.04	0	0
Participant	1/29/15	I-VT filter	BottomRight.avi	5454	8	Fixation	1893	1458	799	635.04	635.04	0	0
Participant	1/29/15	I-VT filter	BottomRight.avi	5457	8	Fixation	1893	1462	804	635	635	0	0
Participant	1/29/15	I-VT filter	BottomRight.avi	5461	8	Fixation	1893	1457	807	635	635	0	0
Participant	1/29/15	I-VT filter	BottomRight.avi	5464	8	Fixation	1893	1460	804	634.99	634.99	0	0
Participant	1/29/15	I-VT filter	BottomRight.avi	5467	8	Fixation	1893	1459	809	634.97	634.97	0	0
Participant	1/29/15	I-VT filter	BottomRight.avi	5471	8	Fixation	1893	1461	799	634.98	634.98	0	0
Participant	1/29/15	I-VT filter	BottomRight.avi	5474	8	Fixation	1893	1457	801	634.98	634.98	0	0
Participant	1/29/15	I-VT filter	BottomRight.avi	5477	8	Fixation	1893	1460	801	634.96	634.96	0	0
Participant	1/29/15	I-VT filter	BottomRight.avi	5481	8	Fixation	1893	1459	803	634.97	634.97	0	0
Participant	1/29/15	I-VT filter	BottomRight.avi	5484	8	Fixation	1893	1458	805	634.95	634.95	0	0
Participant	1/29/15	I-VT filter	BottomRight.avi	5487	8	Fixation	1893	1460	802	634.93	634.93	0	0
Participant	1/29/15	I-VT filter	BottomRight.avi	5491	8	Fixation	1893	1461	807	634.94	634.94	0	0
Participant	1/29/15	I-VT filter	BottomRight.avi	5494	8	Fixation	1893	1462	801	634.95	634.95	0	0
Participant	1/29/15	I-VT filter	BottomRight.avi	5497	8	Fixation	1893	1463	805	634.95	634.95	0	0
Participant	1/29/15	I-VT filter	BottomRight.avi	5501	8	Fixation	1893	1458	804	634.94	634.94	0	0
Participant	1/29/15	I-VT filter	BottomRight.avi	5504	8	Fixation	1893	1460	806	634.93	634.93	0	0
Participant	1/29/15	I-VT filter	BottomRight.avi	5507	8	Fixation	1893	1461	802	634.95	634.95	0	0
Participant	1/29/15	I-VT filter	BottomRight.avi	5511	8	Fixation	1893	1464	803	634.96	634.96	0	0
Participant	1/29/15	I-VT filter	BottomRight.avi	5514	8	Fixation	1893	1460	800	634.94	634.94	0	0
Participant	1/29/15	I-VT filter	BottomRight.avi	5517	8	Fixation	1893	1459	802	634.96	634.96	0	0
Participant	1/29/15	I-VT filter	BottomRight.avi	5521	8	Fixation	1893	1457	803	634.97	634.97	0	0
Participant	1/29/15	I-VT filter	BottomRight.avi	5524	8	Fixation	1893	1463	806	634.98	634.98	0	0
Participant	1/29/15	I-VT filter	BottomRight.avi	5527	8	Fixation	1893	1460	795	634.97	634.97	0	0
Participant	1/29/15	I-VT filter	BottomRight.avi	5531	8	Fixation	1893	1461	804	634.99	634.99	0	0
Participant	1/29/15	I-VT filter	BottomRight.avi	5534	8	Fixation	1893	1465	805	634.99	634.99	0	0
Participant	1/29/15	I-VT filter	BottomRight.avi	5537	8	Fixation	1893	1459	805	635	635	0	0
Participant	1/29/15	I-VT filter	BottomRight.avi	5541	8	Fixation	1893	1460	795	634.99	634.99	0	0
Participant	1/29/15	I-VT filter	BottomRight.avi	5544	8	Fixation	1893	1461	797	635.01	635.01	0	0
Participant	1/29/15	I-VT filter	BottomRight.avi	5547	8	Fixation	1893	1461	804	635.01	635.01	0	0
Participant	1/29/15	I-VT filter	BottomRight.avi	5551	8	Fixation	1893	1458	802	635.02	635.02	0	0
Participant	1/29/15	I-VT filter	BottomRight.avi	5554	8	Fixation	1893	1456	810	635.03	635.03	0	0
Participant	1/29/15	I-VT filter	BottomRight.avi	5557	8	Fixation	1893	1459	799	635.04	635.04	0	0
Participant	1/29/15	I-VT filter	BottomRight.avi	5561	8	Fixation	1893	1460	798	635.02	635.02	0	0
Participant	1/29/15	I-VT filter	BottomRight.avi	5564	8	Fixation	1893	1460	798	635.03	635.03	0	0
Participant	1/29/15	I-VT filter	BottomRight.avi	5567	8	Fixation	1893	1459	800	635.04	635.04	0	0
Participant	1/29/15	I-VT filter	BottomRight.avi	5571	8	Fixation	1893	1460	801	635.06	635.06	0	0
Participant	1/29/15	I-VT filter	BottomRight.avi	5574	8	Fixation	1893	1459	797	635.05	635.05	0	0
Participant	1/29/15	I-VT filter	BottomRight.avi	5577	8	Fixation	1893	1461	798	635.07	635.07	0	0
Participant	1/29/15	I-VT filter	BottomRight.avi	5581	8	Fixation	1893	1459	808	635.06	635.06	0	0
Participant	1/29/15	I-VT filter	BottomRight.avi	5584	8	Fixation	1893	1458	809	635.06	635.06	0	0
Participant	1/29/15	I-VT filter	BottomRight.avi	5587	8	Fixation	1893	1461	802	635.07	635.07	0	0
Participant	1/29/15	I-VT filter	BottomRight.avi	5591	8	Fixation	1893	1459	805	635.08	635.08	0	0
Participant	1/29/15	I-VT filter	BottomRight.avi	5594	8	Fixation	1893	1461	803	635.08	635.08	0	0
Participant	1/29/15	I-VT filter	BottomRight.avi	5597	8	Fixation	1893	1459	803	635.09	635.09	0	0
Participant	1/29/15	I-VT filter	BottomRight.avi	5601	8	Fixation	1893	1454	795	635.12	635.12	0	0
Participant	1/29/15	I-VT filter	BottomRight.avi	5604	8	Fixation	1893	1458	808	635.1	635.1	0	0
Participant	1/29/15	I-VT filter	BottomRight.avi	5607	8	Fixation	1893	1460	804	635.12	635.12	0	0
Participant	1/29/15	I-VT filter	BottomRight.avi	5611	8	Fixation	1893	1461	803	635.14	635.14	0	0
Participant	1/29/15	I-VT filter	BottomRight.avi	5614	8	Fixation	1893	1459	798	635.14	635.14	0	0
Participant	1/29/15	I-VT filter	BottomRight.avi	5617	8	Fixation	1893	1459	810	635.16	635.16	0	0
Participant	1/29/15	I-VT filter		5621	8	Fixation	1893	1460	803	635.18	635.18	0	0
Participant	1/29/15	I-VT filter		5624	8	Fixation	1893	1459	801	635.16	635.16	0	0
Participant	1/29/15	I-VT filter		5627	8	Fixation	1893	1458	800	635.21	635.21	0	0
Participant	1/29/15	I-VT filter		5631	8	Fixation	1893	1459	801	635.2	635.2	0	0
Participant	1/29/15	I-VT filter		5634	8	Fixation	1893	1460	808	635.18	635.18	0	0
Participant	1/29/15	I-VT filter	Middle.avi	5637	8	Fixation	1893	1458	812	635.19	635.19	0	0
Participant	1/29/15	I-VT filter	Middle.avi	5641	8	Fixation	1893	1461	798	635.21	635.21	0	0
Participant	1/29/15	I-VT filter	Middle.avi	5644	8	Fixation	1893	1457	800	635.19	635.19	0	0
Participant	1/29/15	I-VT filter	Middle.avi	5647	8	Fixation	1893	1460	800	635.18	635.18	0	0
Participant	1/29/15	I-VT filter	Middle.avi	5651	8	Fixation	1893	1459	810	635.17	635.17	0	0
Participant	1/29/15	I-VT filter	Middle.avi	5654	8	Fixation	1893	1462	814	635.17	635.17	0	0
Participant	1/29/15	I-VT filter	Middle.avi	5657	8	Fixation	1893	1457	797	635.19	635.19	0	0
Participant	1/29/15	I-VT filter	Middle.avi	5661	8	Fixation	1893	1464	798	635.16	635.16	0	0
Participant	1/29/15	I-VT filter	Middle.avi	5664	8	Fixation	1893	1461	798	635.17	635.17	0	0
Participant	1/29/15	I-VT filter	Middle.avi	5667	8	Fixation	1893	1462	804	635.16	635.16	0	0
Participant	1/29/15	I-VT filter	Middle.avi	5671	8	Fixation	1893	1464	808	635.16	635.16	0	0
Participant	1/29/15	I-VT filter	Middle.avi	5674	8	Fixation	1893	1460	808	635.13	635.13	0	0
Participant	1/29/15	I-VT filter	Middle.avi	5677	8	Fixation	1893	1463	808	635.12	635.12	0	0
Participant	1/29/15	I-VT filter	Middle.avi	5681	8	Fixation	1893	1458	801	635.13	635.13	0	0
Participant	1/29/15	I-VT filter	Middle.avi	5684	8	Fixation	1893	1458	804	635.11	635.11	0	0
Participant	1/29/15	I-VT filter	Middle.avi	5687	8	Fixation	1893	1459	805	635.1	635.1	0	0
Participant	1/29/15	I-VT filter	Middle.avi	5691	8	Fixation	1893	1462	801	635.1	635.1	0	0
Participant	1/29/15	I-VT filter	Middle.avi	5694	8	Fixation	1893	1460	804	635.11	635.11	0	0
Participant	1/29/15	I-VT filter	Middle.avi	5697	8	Fixation	1893	1459	807	635.1	635.1	0	0
Participant	1/29/15	I-VT filter	Middle.avi	5701	8	Fixation	1893	1461	808	635.11	635.11	0	0
Participant	1/29/15	I-VT filter	Middle.avi	5704	8	Fixation	1893	1463	802	635.11	635.11	0	0
Participant	1/29/15	I-VT filter	Middle.avi	5707	8	Fixation	1893	1463	794	635.1	635.1	0	0
Participant	1/29/15	I-VT filter	Middle.avi	5711	8	Fixation	1893	1461	803	635.11	635.11	0	0
Participant	1/29/15	I-VT filter	Middle.avi	5714	8	Fixation	1893	1462	803	635.12	635.12	0	0
Participant	1/29/15	I-VT filter	Middle.avi	5717	8	Fixation	1893	1462	805	635.13	635.13	0	0
Participant	1/29/15	I-VT filter	Middle.avi	5721	8	Fixation	1893	1462	807	635.11	635.11	0	0
Participant	1/29/15	I-VT filter	Middle.avi	5724	8	Fixation	1893	1465	809	635.14	635.14	0	0
Participant	1/29/15	I-VT filter	Middle.avi	5727	8	Fixation	1893	1466	805	635.15	635.15	0	0
Participant	1/29/15	I-VT filter	Middle.avi	5731	8	Fixation	1893	1465	809	635.16	635.16	0	0
Participant	1/29/15	I-VT filter	Middle.avi	5734	8	Fixation	1893	1462	803	635.15	635.15	0	0
Participant	1/29/15	I-VT filter	Middle.avi	5737	8	Fixation	1893	1462	801	635.16	635.16	0	0
Participant	1/29/15	I-VT filter	Middle.avi	5741	8	Fixation	1893	1462	803	635.17	635.17	0	0
Participant	1/29/15	I-VT filter	Middle.avi	5744	8	Fixation	1893	1463	801	635.18	635.18	0	0
Participant	1/29/15	I-VT filter	Middle.avi	5747	8	Fixation	1893	1466	808	635.18	635.18	0	0
Participant	1/29/15	I-VT filter	Middle.avi	5751	8	Fixation	1893	1466	813	635.18	635.18	0	0
Participant	1/29/15	I-VT filter	Middle.avi	5754	8	Fixation	1893	1462	800	635.19	635.19	0	0
Participant	1/29/15	I-VT filter	Middle.avi	5757	8	Fixation	1893	1466	800	635.17	635.17	0	0
Participant	1/29/15	I-VT filter	Middle.avi	5761	8	Fixation	1893	1463	797	635.19	635.19	0	0
Participant	1/29/15	I-VT filter	Middle.avi	5764	8	Fixation	1893	1463	796	635.17	635.17	0	0
Participant	1/29/15	I-VT filter	Middle.avi	5767	8	Fixation	1893	1467	802	635.2	635.2	0	0
Participant	1/29/15	I-VT filter	Middle.avi	5771	8	Fixation	1893	1462	800	635.18	635.18	0	0
Participant	1/29/15	I-VT filter	Middle.avi	5774	8	Fixation	1893	1461	805	635.18	635.18	0	0
Participant	1/29/15	I-VT filter	Middle.avi	5777	8	Fixation	1893	1461	800	635.18	635.18	0	0
Participant	1/29/15	I-VT filter	Middle.avi	5781	8	Fixation	1893	1463	807	635.19	635.19	0	0
Participant	1/29/15	I-VT filter	Middle.avi	5784	8	Fixation	1893	1463	802	635.2	635.2	0	0
Participant	1/29/15	I-VT filter	Middle.avi	5787	8	Fixation	1893	1465	808	635.21	635.21	0	0
Participant	1/29/15	I-VT filter	Middle.avi	5791	8	Fixation	1893	1460	804	635.2	635.2	0	0
Participant	1/29/15	I-VT filter	Middle.avi	5794	8	Fixation	1893	1461	808	635.2	635.2	0	0
Participant	1/29/15	I-VT filter	Middle.avi	5797	8	Fixation	1893	1461	797	635.19	635.19	0	0
Participant	1/29/15	I-VT filter	Middle.avi	5801	8	Fixation	1893	1461	816	635.18	635.18	0	0
Participant	1/29/15	I-VT filter	Middle.avi	5804	8	Fixation	1893	1460	812	635.17	635.17	0	0
Participant	1/29/15	I-VT filter	Middle.avi	5807	8	Fixation	1893	1464	801	635.17	635.17	0	0
Participant	1/29/15	I-VT filter	Middle.avi	5811	8	Fixation	1893	1463	801	635.15	635.15	0	0
Participant	1/29/15	I-VT filter	Middle.avi	5814	8	Fixation	1893	1459	806	635.15	635.15	0	0
Participant	1/29/15	I-VT filter	Middle.avi	5817	8	Fixation	1893	1464	807	635.13	635.13	0	0
Participant	1/29/15	I-VT filter	Middle.avi	5821	8	Fixation	1893	1461	814	635.12	635.12	0	0
Participant	1/29/15	I-VT filter	Middle.avi	5824	8	Fixation	1893	1463	819	635.11	635.11	0	0
Participant	1/29/15	I-VT filter	Middle.avi	5827	8	Fixation	1893	1461	812	635.08	635.08	0	0
Participant	1/29/15	I-VT filter	Middle.avi	5831	8	Fixation	1893	1457	813	635.09	635.09	0	0
Participant	1/29/15	I-VT filter	Middle.avi	5834	8	Fixation	1893	1463	817	635.08	635.08	0	0
Participant	1/29/15	I-VT filter	Middle.avi	5837	8	Fixation	1893	1463	806	635.06	635.06	0	0
Participant	1/29/15	I-VT filter	Middle.avi	5841	8	Fixation	1893	1461	797	635.06	635.06	0	0
Participant	1/29/15	I-VT filter	Middle.avi	5844	8	Fixation	1893	1463	815	635.04	635.04	0	0
Participant	1/29/15	I-VT filter	Middle.avi	5847	8	Fixation	1893	1457	799	635.03	635.03	0	0
Participant	1/29/15	I-VT filter	Middle.avi	5851	8	Fixation	1893	1462	807	635.05	635.05	0	0
Participant	1/29/15	I-VT filter	Middle.avi	5854	8	Fixation	1893	1460	808	635.01	635.01	0	0
Participant	1/29/15	I-VT filter	Middle.avi	5857	8	Fixation	1893	1460	813	635.02	635.02	0	0
Participant	1/29/15	I-VT filter	Middle.avi	5861	8	Fixation	1893	1462	808	635.01	635.01	0	0
Participant	1/29/15	I-VT filter	Middle.avi	5864	8	Fixation	1893	1460	804	635	635	0	0
Participant	1/29/15	I-VT filter	Middle.avi	5867	8	Fixation	1893	1462	797	635.01	635.01	0	0
Participant	1/29/15	I-VT filter	Middle.avi	5871	8	Fixation	1893	1461	800	635	635	0	0
Participant	1/29/15	I-VT filter	Middle.avi	5874	8	Fixation	1893	1463	806	635.01	635.01	0	0
Participant	1/29/15	I-VT filter	Middle.avi	5877	8	Fixation	1893	1460	802	635	635	0	0
Participant	1/29/15	I-VT filter	Middle.avi	5881	8	Fixation	1893	1464	803	634.99	634.99	0	0
Participant	1/29/15	I-VT filter	Middle.avi	5884	8	Fixation	1893	1459	806	635	635	0	0
Participant	1/29/15	I-VT filter	Middle.avi	5887	8	Fixation	1893	1460	804	635	635	0	0
Participant	1/29/15	I-VT filter	Middle.avi	5891	8	Fixation	1893	1461	810	634.99	634.99	0	0
Participant	1/29/15	I-VT filter	Middle.avi	5894	8	Fixation	1893	1464	809	634.99	634.99	0	0
Participant	1/29/15	I-VT filter	Middle.avi	5897	8	Fixation	1893	1463	811	635	635	0	0
Participant	1/29/15	I-VT filter	Middle.avi	5901	8	Fixation	1893	1462	817	634.99	634.99	0	0
Participant	1/29/15	I-VT filter	Middle.avi	5904	8	Fixation	1893	1459	805	635.01	635.01	0	0
Participant	1/29/15	I-VT filter	Middle.avi	5907	8	Fixation	1893	1462	811	635.01	635.01	0	0
Participant	1/29/15	I-VT filter	Middle.avi	5911	8	Fixation	1893	1461	815	635	635	0	0
Participant	1/29/15	I-VT filter	Middle.avi	5914	8	Fixation	1893	1461	816	635.02	635.02	0	0
Participant	1/29/15	I-VT filter	Middle.avi	5917	8	Fixation	1893	1461	813	635.01	635.01	0	0
Participant	1/29/15	I-VT filter	Middle.avi	5921	8	Fixation	1893	1460	815	635.03	635.03	0	0
Participant	1/29/15	I-VT filter	Middle.avi	5924		Saccade	53	1464	806	635.04	635.04	0	0
Participant	1/29/15	I-VT filter	Middle.avi	5927		Saccade	53	1458	815	634.94	634.94	0	0
Participant	1/29/15	I-VT filter	Middle.avi	5931		Saccade	53	1439	810	634.79	634.79	0	0
Participant	1/29/15	I-VT filter	Middle.avi	5934		Saccade	53	1410	785	634.89	634.89	0	0
Participant	1/29/15	I-VT filter	Middle.avi	5937		Saccade	53	1378	771	634.87	634.87	0	0
Participant	1/29/15	I-VT filter	Middle.avi	5941		Saccade	53	1332	748	635.02	635.02	0	0
Participant	1/29/15	I-VT filter	Middle.avi	5944		Saccade	53	1294	718	634.98	634.98	0	0
Participant	1/29/15	I-VT filter	Middle.avi	5947		Saccade	53	1243	685	635.01	635.01	0	0
Participant	1/29/15	I-VT filter	Middle.avi	5951		Saccade	53	1196	660	635	635	0	0
Participant	1/29/15	I-VT filter	Middle.avi	5954		Saccade	53	1152	630	635.07	635.07	0	0
Participant	1/29/15	I-VT filter	Middle.avi	5957		Saccade	53	1107	590	635.17	635.17	0	0
Participant	1/29/15	I-VT filter	Middle.avi	5961		Saccade	53	1082	534	635.18	635.18	0	0
Participant	1/29/15	I-VT filter	Middle.avi	5964		Saccade	53	1040	517	635.31	635.31	0	0
Participant	1/29/15	I-VT filter	Middle.avi	5967		Saccade	53	1005	507	635.2	635.2	0	0
Participant	1/29/15	I-VT filter	Middle.avi	5971		Saccade	53	991	503	635.25	635.25	0	0
Participant	1/29/15	I-VT filter	Middle.avi	5974		Saccade	53	986	495	635.27	635.27	0	0
Participant	1/29/15	I-VT filter	Middle.avi	5977		Unclassified	27	991	490	635.28	635.28	0	0
Participant	1/29/15	I-VT filter	Middle.avi	5981		Unclassified	27	991	497	635.29	635.29	0	0
Participant	1/29/15	I-VT filter	Middle.avi	5984		Unclassified	27	992	497	635.28	635.28	0	0
Participant	1/29/15	I-VT filter	Middle.avi	5987		Unclassified	27	992	496	635.3	635.3	0	0
Participant	1/29/15	I-VT filter	Middle.avi	5991		Unclassified	27	995	486	635.31	635.31	0	0
Participant	1/29/15	I-VT filter	Middle.avi	5994		Unclassified	27	997	483	635.33	635.33	0	0
Participant	1/29/15	I-VT filter	Middle.avi	5997		Unclassified	27	995	478	635.33	635.33	0	0
Participant	1/29/15	I-VT filter	Middle.avi	6001		Unclassified	27	995	491	635.35	635.35	0	0
Participant	1/29/15	I-VT filter	Middle.avi	6004		Saccade	13	992	489	635.41	635.41	0	0
Participant	1/29/15	I-VT filter	Middle.avi	6007		Saccade	13	993	486	635.38	635.38	0	0
Participant	1/29/15	I-VT filter	Middle.avi	6011		Saccade	13	992	501	635.34	635.34	0	0
Participant	1/29/15	I-VT filter	Middle.avi	6014		Saccade	13	989	506	635.39	635.39	0	0
Participant	1/29/15	I-VT filter	Middle.avi	6017		Unclassified	10	992	510	635.54	635.54	0	0
Participant	1/29/15	I-VT filter	Middle.avi	6021		Unclassified	10	985	658	635.64	635.64	0	0
Participant	1/29/15	I-VT filter	Middle.avi	6024		Unclassified	10	973	686		0	4	0
Participant	1/29/15	I-VT filter	Middle.avi	6027		Unclassified	80					4	4
Participant	1/29/15	I-VT filter	Middle.avi	6031		Unclassified	80					4	4
Participant	1/29/15	I-VT filter	Middle.avi	6034		Unclassified	80					4	4
Participant	1/29/15	I-VT filter	Middle.avi	6037		Unclassified	80					4	4
Participant	1/29/15	I-VT filter	Middle.avi	6041		Unclassified	80					4	4
Participant	1/29/15	I-VT filter	Middle.avi	6044		Unclassified	80					4	4
Participant	1/29/15	I-VT filter	Middle.avi	6047		Unclassified	80					4	4
Participant	1/29/15	I-VT filter	Middle.avi	6051		Unclassified	80					4	4
Participant	1/29/15	I-VT filter	Middle.avi	6054		Unclassified	80					4	4
Participant	1/29/15	I-VT filter	Middle.avi	6057		Unclassified	80					4	4
Participant	1/29/15	I-VT filter	Middle.avi	6061		Unclassified	80					4	4
Participant	1/29/15	I-VT filter	Middle.avi	6064		Unclassified	80					4	4
Participant	1/29/15	I-VT filter	Middle.avi	6067		Unclassified	80					4	4
Participant	1/29/15	I-VT filter	Middle.avi	6071		Unclassified	80					4	4
Participant	1/29/15	I-VT filter	Middle.avi	6074		Unclassified	80					4	4
Participant	1/29/15	I-VT filter	Middle.avi	6077		Unclassified	80					4	4
Participant	1/29/15	I-VT filter	Middle.avi	6081		Unclassified	80					4	4
Participant	1/29/15	I-VT filter	Middle.avi	6084		Unclassified	80					4	4
Participant	1/29/15	I-VT filter	Middle.avi	6087		Unclassified	80					4	4
Participant	1/29/15	I-VT filter	Middle.avi	6091		Unclassified	80					4	4
Participant	1/29/15	I-VT filter	Middle.avi	6094		Unclassified	80					4	4
Participant	1/29/15	I-VT filter	Middle.avi	6097		Unclassified	80					4	4
Participant	1/29/15	I-VT filter	Middle.avi	6101		Unclassified	80					4	4
Participant	1/29/15	I-VT filter	Middle.avi	6104		Unclassified	80					4	4
Participant	1/29/15	I-VT filter	Middle.avi	6107		Unclassified	10	939	704	635.61	635.61	0	0
Participant	1/29/15	I-VT filter	Middle.avi	6111		Unclassified	10	943	673	635.62	635.62	0	0
Participant	1/29/15	I-VT filter	Middle.avi	6114		Unclassified	10	933	614	635.59	635.59	0	0
Participant	1/29/15	I-VT filter	Middle.avi	6117		Saccade	20	946	554	635.47	635.47	0	0
Participant	1/29/15	I-VT filter	Middle.avi	6121		Saccade	20	946	511	635.43	635.43	0	0
Participant	1/29/15	I-VT filter	Middle.avi	6124		Saccade	20	945	462	635.4	635.4	0	0
Participant	1/29/15	I-VT filter	Middle.avi	6127		Saccade	20	950	416	635.35	635.35	0	0
Participant	1/29/15	I-VT filter	Middle.avi	6131		Saccade	20	956	392	635.37	635.37	0	0
Participant	1/29/15	I-VT filter	Middle.avi	6134		Saccade	20	956	409	635.36	635.36	0	0
Participant	1/29/15	I-VT filter	Middle.avi	6137		Unclassified	3	953	418	635.36	635.36	0	0
Participant	1/29/15	I-VT filter	Middle.avi	6141		Saccade	3	953	428	635.36	635.36	0	0
Participant	1/29/15	I-VT filter	Middle.avi	6144	9	Fixation	1746	953	432	635.34	635.34	0	0
Participant	1/29/15	I-VT filter	Middle.avi	6147	9	Fixation	1746	952	427	635.31	635.31	0	0
Participant	1/29/15	I-VT filter	Middle.avi	6151	9	Fixation	1746	953	434	635.29	635.29	0	0
Participant	1/29/15	I-VT filter	Middle.avi	6154	9	Fixation	1746	951	428	635.27	635.27	0	0
Participant	1/29/15	I-VT filter	Middle.avi	6157	9	Fixation	1746	953	428	635.23	635.23	0	0
Participant	1/29/15	I-VT filter	Middle.avi	6161	9	Fixation	1746	952	428	635.23	635.23	0	0
Participant	1/29/15	I-VT filter	Middle.avi	6164	9	Fixation	1746	954	420	635.22	635.22	0	0
Participant	1/29/15	I-VT filter	Middle.avi	6167	9	Fixation	1746	955	426	635.22	635.22	0	0
Participant	1/29/15	I-VT filter	Middle.avi	6171	9	Fixation	1746	953	434	635.22	635.22	0	0
Participant	1/29/15	I-VT filter	Middle.avi	6174	9	Fixation	1746	954	425	635.21	635.21	0	0
Participant	1/29/15	I-VT filter	Middle.avi	6177	9	Fixation	1746	951	428	635.18	635.18	0	0
Participant	1/29/15	I-VT filter	Middle.avi	6181	9	Fixation	1746	948	430	635.18	635.18	0	0
Participant	1/29/15	I-VT filter	Middle.avi	6184	9	Fixation	1746	956	424	635.18	635.18	0	0
Participant	1/29/15	I-VT filter	Middle.avi	6187	9	Fixation	1746	956	432	635.2	635.2	0	0
Participant	1/29/15	I-VT filter	Middle.avi	6191	9	Fixation	1746	954	433	635.17	635.17	0	0
Participant	1/29/15	I-VT filter	Middle.avi	6194	9	Fixation	1746	957	425	635.15	635.15	0	0
Participant	1/29/15	I-VT filter	Middle.avi	6197	9	Fixation	1746	955	433	635.17	635.17	0	0
Participant	1/29/15	I-VT filter	Middle.avi	6201	9	Fixation	1746	951	433	635.16	635.16	0	0
Participant	1/29/15	I-VT filter	Middle.avi	6204	9	Fixation	1746	957	427	635.17	635.17	0	0
Participant	1/29/15	I-VT filter	Middle.avi	6207	9	Fixation	1746	957	425	635.11	635.11	0	0
Participant	1/29/15	I-VT filter	Middle.avi	6211	9	Fixation	1746	955	431	635.12	635.12	0	0
Participant	1/29/15	I-VT filter	Middle.avi	6214	9	Fixation	1746	954	436	635.09	635.09	0	0
Participant	1/29/15	I-VT filter	Middle.avi	6217	9	Fixation	1746	959	433	635.09	635.09	0	0
Participant	1/29/15	I-VT filter	Middle.avi	6221	9	Fixation	1746	958	430	635.09	635.09	0	0
Participant	1/29/15	I-VT filter	Middle.avi	6224	9	Fixation	1746	957	423	635.09	635.09	0	0
Participant	1/29/15	I-VT filter	Middle.avi	6227	9	Fixation	1746	954	433	635.12	635.12	0	0
Participant	1/29/15	I-VT filter	Middle.avi	6231	9	Fixation	1746	958	425	635.1	635.1	0	0
Participant	1/29/15	I-VT filter	Middle.avi	6234	9	Fixation	1746	957	435	635.1	635.1	0	0
Participant	1/29/15	I-VT filter	Middle.avi	6237	9	Fixation	1746	961	428	635.09	635.09	0	0
Participant	1/29/15	I-VT filter	Middle.avi	6241	9	Fixation	1746	956	431	635.11	635.11	0	0
Participant	1/29/15	I-VT filter	Middle.avi	6244	9	Fixation	1746	958	434	635.13	635.13	0	0
Participant	1/29/15	I-VT filter	Middle.avi	6247	9	Fixation	1746	956	435	635.14	635.14	0	0
Participant	1/29/15	I-VT filter	Middle.avi	6251	9	Fixation	1746	957	427	635.13	635.13	0	0
Participant	1/29/15	I-VT filter	Middle.avi	6254	9	Fixation	1746	958	426	635.17	635.17	0	0
Participant	1/29/15	I-VT filter	Middle.avi	6257	9	Fixation	1746	962	421	635.14	635.14	0	0
Participant	1/29/15	I-VT filter	Middle.avi	6261	9	Fixation	1746	959	428	635.15	635.15	0	0
Participant	1/29/15	I-VT filter	Middle.avi	6264	9	Fixation	1746	957	423	635.17	635.17	0	0
Participant	1/29/15	I-VT filter	Middle.avi	6267	9	Fixation	1746	958	423	635.17	635.17	0	0
Participant	1/29/15	I-VT filter	Middle.avi	6271	9	Fixation	1746	958	426	635.2	635.2	0	0
Participant	1/29/15	I-VT filter	Middle.avi	6274	9	Fixation	1746	961	424	635.19	635.19	0	0
Participant	1/29/15	I-VT filter	Middle.avi	6277	9	Fixation	1746	956	428	635.22	635.22	0	0
Participant	1/29/15	I-VT filter	Middle.avi	6281	9	Fixation	1746	959	423	635.19	635.19	0	0
Participant	1/29/15	I-VT filter	Middle.avi	6284	9	Fixation	1746	958	425	635.21	635.21	0	0
Participant	1/29/15	I-VT filter	Middle.avi	6287	9	Fixation	1746	956	422	635.18	635.18	0	0
Participant	1/29/15	I-VT filter	Middle.avi	6291	9	Fixation	1746	958	423	635.19	635.19	0	0
Participant	1/29/15	I-VT filter	Middle.avi	6294	9	Fixation	1746	957	429	635.17	635.17	0	0
Participant	1/29/15	I-VT filter	Middle.avi	6297	9	Fixation	1746	956	429	635.15	635.15	0	0
Participant	1/29/15	I-VT filter	Middle.avi	6301	9	Fixation	1746	964	418	635.14	635.14	0	0
Participant	1/29/15	I-VT filter	Middle.avi	6304	9	Fixation	1746	963	418	635.12	635.12	0	0
Participant	1/29/15	I-VT filter	Middle.avi	6307	9	Fixation	1746	960	422	635.12	635.12	0	0
Participant	1/29/15	I-VT filter	Middle.avi	6311	9	Fixation	1746	954	433	635.1	635.1	0	0
Participant	1/29/15	I-VT filter	Middle.avi	6314	9	Fixation	1746	961	419	635.13	635.13	0	0
Participant	1/29/15	I-VT filter	Middle.avi	6317	9	Fixation	1746	955	423	635.11	635.11	0	0
Participant	1/29/15	I-VT filter	Middle.avi	6321	9	Fixation	1746	958	426	635.13	635.13	0	0
Participant	1/29/15	I-VT filter	Middle.avi	6324	9	Fixation	1746	961	418	635.17	635.17	0	0
Participant	1/29/15	I-VT filter	Middle.avi	6327	9	Fixation	1746	959	417	635.19	635.19	0	0
Participant	1/29/15	I-VT filter	Middle.avi	6331	9	Fixation	1746	958	426	635.19	635.19	0	0
Participant	1/29/15	I-VT filter	Middle.avi	6334	9	Fixation	1746	961	420	635.21	635.21	0	0
Participant	1/29/15	I-VT filter	Middle.avi	6337	9	Fixation	1746	957	426	635.21	635.21	0	0
Participant	1/29/15	I-VT filter	Middle.avi	6341	9	Fixation	1746	962	418	635.24	635.24	0	0
Participant	1/29/15	I-VT filter	Middle.avi	6344	9	Fixation	1746	959	420	635.23	635.23	0	0
Participant	1/29/15	I-VT filter	Middle.avi	6347	9	Fixation	1746	962	421	635.23	635.23	0	0
Participant	1/29/15	I-VT filter	Middle.avi	6351	9	Fixation	1746	960	414	635.2	635.2	0	0
Participant	1/29/15	I-VT filter	Middle.avi	6354	9	Fixation	1746	962	419	635.21	635.21	0	0
Participant	1/29/15	I-VT filter	Middle.avi	6357	9	Fixation	1746	960	419	635.15	635.15	0	0
Participant	1/29/15	I-VT filter	Middle.avi	6361	9	Fixation	1746	956	423	635.17	635.17	0	0
Participant	1/29/15	I-VT filter	Middle.avi	6364	9	Fixation	1746	957	420	635.16	635.16	0	0
Participant	1/29/15	I-VT filter	Middle.avi	6367	9	Fixation	1746	956	421	635.17	635.17	0	0
Participant	1/29/15	I-VT filter	Middle.avi	6371	9	Fixation	1746	959	422	635.16	635.16	0	0
Participant	1/29/15	I-VT filter	Middle.avi	6374	9	Fixation	1746	958	421	635.12	635.12	0	0
Participant	1/29/15	I-VT filter	Middle.avi	6377	9	Fixation	1746	957	430	635.12	635.12	0	0
Participant	1/29/15	I-VT filter	Middle.avi	6381	9	Fixation	1746	959	415	635.13	635.13	0	0
Participant	1/29/15	I-VT filter	Middle.avi	6384	9	Fixation	1746	958	420	635.15	635.15	0	0
Participant	1/29/15	I-VT filter	Middle.avi	6387	9	Fixation	1746	959	424	635.13	635.13	0	0
Participant	1/29/15	I-VT filter	Middle.avi	6391	9	Fixation	1746	960	427	635.11	635.11	0	0
Participant	1/29/15	I-VT filter	Middle.avi	6394	9	Fixation	1746	959	424	635.1	635.1	0	0
Participant	1/29/15	I-VT filter	Middle.avi	6397	9	Fixation	1746	960	428	635.07	635.07	0	0
Participant	1/29/15	I-VT filter	Middle.avi	6401	9	Fixation	1746	960	415	635.07	635.07	0	0
Participant	1/29/15	I-VT filter	Middle.avi	6404	9	Fixation	1746	955	425	635.08	635.08	0	0
Participant	1/29/15	I-VT filter	Middle.avi	6407	9	Fixation	1746	958	430	635.08	635.08	0	0
Participant	1/29/15	I-VT filter	Middle.avi	6411	9	Fixation	1746	959	431	635.07	635.07	0	0
Participant	1/29/15	I-VT filter	Middle.avi	6414	9	Fixation	1746	958	423	635.07	635.07	0	0
Participant	1/29/15	I-VT filter	Middle.avi	6417	9	Fixation	1746	960	420	635.06	635.06	0	0
Participant	1/29/15	I-VT filter	Middle.avi	6421	9	Fixation	1746	963	425	635.05	635.05	0	0
Participant	1/29/15	I-VT filter	Middle.avi	6424	9	Fixation	1746	958	425	635.05	635.05	0	0
Participant	1/29/15	I-VT filter	Middle.avi	6427	9	Fixation	1746	957	424	635.07	635.07	0	0
Participant	1/29/15	I-VT filter	Middle.avi	6431	9	Fixation	1746	960	422	635.05	635.05	0	0
Participant	1/29/15	I-VT filter	Middle.avi	6434	9	Fixation	1746	958	424	635.05	635.05	0	0
Participant	1/29/15	I-VT filter	Middle.avi	6437	9	Fixation	1746	958	425	635.06	635.06	0	0
Participant	1/29/15	I-VT filter	Middle.avi	6441	9	Fixation	1746	962	426	635.05	635.05	0	0
Participant	1/29/15	I-VT filter	Middle.avi	6444	9	Fixation	1746	962	419	635.04	635.04	0	0
Participant	1/29/15	I-VT filter	Middle.avi	6447	9	Fixation	1746	962	425	635.07	635.07	0	0
Participant	1/29/15	I-VT filter	Middle.avi	6451	9	Fixation	1746	958	421	635.03	635.03	0	0
Participant	1/29/15	I-VT filter	Middle.avi	6454	9	Fixation	1746	963	421	635.05	635.05	0	0
Participant	1/29/15	I-VT filter	Middle.avi	6457	9	Fixation	1746	957	431	635.05	635.05	0	0
Participant	1/29/15	I-VT filter	Middle.avi	6461	9	Fixation	1746	960	423	635.05	635.05	0	0
Participant	1/29/15	I-VT filter	Middle.avi	6464	9	Fixation	1746	965	421	635.06	635.06	0	0
Participant	1/29/15	I-VT filter	Middle.avi	6467	9	Fixation	1746	963	418	635.05	635.05	0	0
Participant	1/29/15	I-VT filter	Middle.avi	6471	9	Fixation	1746	962	418	635.05	635.05	0	0
Participant	1/29/15	I-VT filter	Middle.avi	6474	9	Fixation	1746	965	418	635.05	635.05	0	0
Participant	1/29/15	I-VT filter	Middle.avi	6477	9	Fixation	1746	965	416	635.09	635.09	0	0
Participant	1/29/15	I-VT filter	Middle.avi	6481	9	Fixation	1746	963	418	635.06	635.06	0	0
Participant	1/29/15	I-VT filter	Middle.avi	6484	9	Fixation	1746	962	416	635.08	635.08	0	0
Participant	1/29/15	I-VT filter	Middle.avi	6487	9	Fixation	1746	962	420	635.09	635.09	0	0
Participant	1/29/15	I-VT filter	Middle.avi	6491	9	Fixation	1746	963	422	635.08	635.08	0	0
Participant	1/29/15	I-VT filter	Middle.avi	6494	9	Fixation	1746	962	428	635.1	635.1	0	0
Participant	1/29/15	I-VT filter	Middle.avi	6497	9	Fixation	1746	964	417	635.08	635.08	0	0
Participant	1/29/15	I-VT filter	Middle.avi	6501	9	Fixation	1746	965	419	635.09	635.09	0	0
Participant	1/29/15	I-VT filter	Middle.avi	6504	9	Fixation	1746	961	418	635.11	635.11	0	0
Participant	1/29/15	I-VT filter	Middle.avi	6507	9	Fixation	1746	960	428	635.1	635.1	0	0
Participant	1/29/15	I-VT filter	Middle.avi	6511	9	Fixation	1746	962	423	635.12	635.12	0	0
Participant	1/29/15	I-VT filter	Middle.avi	6514	9	Fixation	1746	965	422	635.11	635.11	0	0
Participant	1/29/15	I-VT filter	Middle.avi	6517	9	Fixation	1746	967	418	635.14	635.14	0	0
Participant	1/29/15	I-VT filter	Middle.avi	6521	9	Fixation	1746	960	431	635.13	635.13	0	0
Participant	1/29/15	I-VT filter	Middle.avi	6524	9	Fixation	1746	963	430	635.09	635.09	0	0
Participant	1/29/15	I-VT filter	Middle.avi	6527	9	Fixation	1746	962	433	635.09	635.09	0	0
Participant	1/29/15	I-VT filter	Middle.avi	6531	9	Fixation	1746	962	427	635.12	635.12	0	0
Participant	1/29/15	I-VT filter	Middle.avi	6534	9	Fixation	1746	962	436	635.13	635.13	0	0
Participant	1/29/15	I-VT filter	Middle.avi	6537	9	Fixation	1746	964	430	635.11	635.11	0	0
Participant	1/29/15	I-VT filter	Middle.avi	6541	9	Fixation	1746	964	431	635.13	635.13	0	0
Participant	1/29/15	I-VT filter	Middle.avi	6544	9	Fixation	1746	960	430	635.11	635.11	0	0
Participant	1/29/15	I-VT filter	Middle.avi	6547	9	Fixation	1746	966	423	635.12	635.12	0	0
Participant	1/29/15	I-VT filter	Middle.avi	6551	9	Fixation	1746	962	426	635.09	635.09	0	0
Participant	1/29/15	I-VT filter	Middle.avi	6554	9	Fixation	1746	966	421	635.13	635.13	0	0
Participant	1/29/15	I-VT filter	Middle.avi	6557	9	Fixation	1746	965	429	635.11	635.11	0	0
Participant	1/29/15	I-VT filter	Middle.avi	6561	9	Fixation	1746	963	428	635.1	635.1	0	0
Participant	1/29/15	I-VT filter	Middle.avi	6564	9	Fixation	1746	965	424	635.18	635.18	0	0
Participant	1/29/15	I-VT filter	Middle.avi	6567	9	Fixation	1746	962	426	635.15	635.15	0	0
Participant	1/29/15	I-VT filter	Middle.avi	6571	9	Fixation	1746	963	424	635.16	635.16	0	0
Participant	1/29/15	I-VT filter	Middle.avi	6574	9	Fixation	1746	964	427	635.18	635.18	0	0
Participant	1/29/15	I-VT filter	Middle.avi	6577	9	Fixation	1746	965	427	635.2	635.2	0	0
Participant	1/29/15	I-VT filter	Middle.avi	6581	9	Fixation	1746	967	427	635.2	635.2	0	0
Participant	1/29/15	I-VT filter	Middle.avi	6584	9	Fixation	1746	962	428	635.2	635.2	0	0
Participant	1/29/15	I-VT filter	Middle.avi	6587	9	Fixation	1746	963	431	635.23	635.23	0	0
Participant	1/29/15	I-VT filter	Middle.avi	6591	9	Fixation	1746	959	431	635.24	635.24	0	0
Participant	1/29/15	I-VT filter	Middle.avi	6594	9	Fixation	1746	964	429	635.27	635.27	0	0
Participant	1/29/15	I-VT filter	Middle.avi	6597	9	Fixation	1746	965	420	635.26	635.26	0	0
Participant	1/29/15	I-VT filter	Middle.avi	6601	9	Fixation	1746	963	429	635.29	635.29	0	0
Participant	1/29/15	I-VT filter	Middle.avi	6604	9	Fixation	1746	967	423	635.29	635.29	0	0
Participant	1/29/15	I-VT filter	Middle.avi	6607	9	Fixation	1746	962	428	635.27	635.27	0	0
Participant	1/29/15	I-VT filter	Middle.avi	6611	9	Fixation	1746	962	429	635.27	635.27	0	0
Participant	1/29/15	I-VT filter	Middle.avi	6614	9	Fixation	1746	963	433	635.28	635.28	0	0
Participant	1/29/15	I-VT filter	Middle.avi	6617	9	Fixation	1746	962	430	635.28	635.28	0	0
Participant	1/29/15	I-VT filter	Middle.avi	6621	9	Fixation	1746	964	427	635.25	635.25	0	0
Participant	1/29/15	I-VT filter	Middle.avi	6624	9	Fixation	1746	965	430	635.25	635.25	0	0
Participant	1/29/15	I-VT filter	Middle.avi	6627	9	Fixation	1746	965	431	635.23	635.23	0	0
Participant	1/29/15	I-VT filter	Middle.avi	6631	9	Fixation	1746	966	429	635.22	635.22	0	0
Participant	1/29/15	I-VT filter	Middle.avi	6634	9	Fixation	1746	963	427	635.22	635.22	0	0
Participant	1/29/15	I-VT filter	Middle.avi	6637	9	Fixation	1746	964	428	635.2	635.2	0	0
Participant	1/29/15	I-VT filter	Middle.avi	6641	9	Fixation	1746	963	429	635.23	635.23	0	0
Participant	1/29/15	I-VT filter	Middle.avi	6644	9	Fixation	1746	964	430	635.23	635.23	0	0
Participant	1/29/15	I-VT filter	Middle.avi	6647	9	Fixation	1746	959	433	635.24	635.24	0	0
Participant	1/29/15	I-VT filter	Middle.avi	6651	9	Fixation	1746	961	434	635.24	635.24	0	0
Participant	1/29/15	I-VT filter	Middle.avi	6654	9	Fixation	1746	963	430	635.26	635.26	0	0
Participant	1/29/15	I-VT filter	Middle.avi	6657	9	Fixation	1746	965	431	635.25	635.25	0	0
Participant	1/29/15	I-VT filter	Middle.avi	6661	9	Fixation	1746	963	431	635.25	635.25	0	0
Participant	1/29/15	I-VT filter	Middle.avi	6664	9	Fixation	1746	964	435	635.27	635.27	0	0
Participant	1/29/15	I-VT filter	Middle.avi	6667	9	Fixation	1746	960	432	635.27	635.27	0	0
Participant	1/29/15	I-VT filter	Middle.avi	6671	9	Fixation	1746	960	432	635.29	635.29	0	0
Participant	1/29/15	I-VT filter	Middle.avi	6674	9	Fixation	1746	964	432	635.32	635.32	0	0
Participant	1/29/15	I-VT filter	Middle.avi	6677	9	Fixation	1746	960	432	635.33	635.33	0	0
Participant	1/29/15	I-VT filter	Middle.avi	6681	9	Fixation	1746	962	437	635.35	635.35	0	0
Participant	1/29/15	I-VT filter	Middle.avi	6684	9	Fixation	1746	963	434	635.32	635.32	0	0
Participant	1/29/15	I-VT filter	Middle.avi	6687	9	Fixation	1746	961	433	635.33	635.33	0	0
Participant	1/29/15	I-VT filter	Middle.avi	6691	9	Fixation	1746	959	437	635.33	635.33	0	0
Participant	1/29/15	I-VT filter	Middle.avi	6694	9	Fixation	1746	963	436	635.33	635.33	0	0
Participant	1/29/15	I-VT filter	Middle.avi	6697	9	Fixation	1746	964	430	635.32	635.32	0	0
Participant	1/29/15	I-VT filter	Middle.avi	6700	9	Fixation	1746	961	430	635.28	635.28	0	0
Participant	1/29/15	I-VT filter	Middle.avi	6704	9	Fixation	1746	964	431	635.32	635.32	0	0
Participant	1/29/15	I-VT filter	Middle.avi	6707	9	Fixation	1746	960	433	635.3	635.3	0	0
Participant	1/29/15	I-VT filter	Middle.avi	6711	9	Fixation	1746	960	433	635.29	635.29	0	0
Participant	1/29/15	I-VT filter	Middle.avi	6714	9	Fixation	1746	963	434	635.28	635.28	0	0
Participant	1/29/15	I-VT filter	Middle.avi	6717	9	Fixation	1746	963	432	635.29	635.29	0	0
Participant	1/29/15	I-VT filter	Middle.avi	6721	9	Fixation	1746	962	431	635.29	635.29	0	0
Participant	1/29/15	I-VT filter	Middle.avi	6724	9	Fixation	1746	964	436	635.3	635.3	0	0
Participant	1/29/15	I-VT filter	Middle.avi	6727	9	Fixation	1746	964	432	635.28	635.28	0	0
Participant	1/29/15	I-VT filter	Middle.avi	6731	9	Fixation	1746	962	430	635.28	635.28	0	0
Participant	1/29/15	I-VT filter	Middle.avi	6734	9	Fixation	1746	964	429	635.29	635.29	0	0
Participant	1/29/15	I-VT filter	Middle.avi	6737	9	Fixation	1746	963	434	635.29	635.29	0	0
Participant	1/29/15	I-VT filter	Middle.avi	6741	9	Fixation	1746	962	433	635.27	635.27	0	0
Participant	1/29/15	I-VT filter	Middle.avi	6744	9	Fixation	1746	959	436	635.28	635.28	0	0
Participant	1/29/15	I-VT filter	Middle.avi	6747	9	Fixation	1746	962	430	635.27	635.27	0	0
Participant	1/29/15	I-VT filter	Middle.avi	6751	9	Fixation	1746	961	433	635.27	635.27	0	0
Participant	1/29/15	I-VT filter	Middle.avi	6754	9	Fixation	1746	961	427	635.28	635.28	0	0
[truncated: 4,063 more rows]
