# Supplementary material for: An Examination of Recording Accuracy and Precision From Eye Tracking Data From Toddlerhood to Adulthood
Source: Front Psychol. 2018 May 23;9:803. doi: 10.3389/fpsyg.2018.00803 (PMC5974590; doi:10.3389/fpsyg.2018.00803)
Supplement: Supplementary file 2 [file Data_Sheet_2.CSV]

Participant
Stimulus	Min Euclidean dist. (degrees)	Coordinates X	Coordinates Y	Duration (ms)	Precision SD X	Precision SD Y	Precision RMS X	Precision RMS Y
BottomLeft.avi	0.69	474	786.47	323	0.13	0.14	0.12	0.15
BottomRight.avi	0.69	1456.28	791.83	1893	0.12	0.3	0.08	0.18
Middle.avi	3.16	961.58	428.36	1746	0.09	0.15	0.07	0.11
TopLeft.avi	1.41	450.24	310.05	1049	0.12	0.12	0.09	0.11
TopRight.avi	1.64	1457.21	325.12	720	0.07	0.23	0.08	0.12
Averages:	1.52	959.86	528.37	1146.2	0.1	0.19	0.09	0.13
Number valid:	5 / 5 points
